# Supplementary material for: (1S*,2R*,3S*,4R*,5R*)-5-Tetra­decyloxy­methyl-7-oxabicyclo­[2.2.1]heptane-2,3-dicarb­oxy­lic anhydride
Source: Acta Crystallogr Sect E Struct Rep Online. 2012 Nov 17;68(Pt 12):o3374. doi: 10.1107/S1600536812046259 (PMC3588970; doi:10.1107/S1600536812046259)
Supplement: Supplementary file 1 [file e-68-o3374-sup1.cif]

##############################################################################
#                                                                            #
# This CIF contains the data in a paper accepted for publication in          #
# Acta Crystallographica Section E. It conforms to the requirements of       #
# Notes for Authors for Acta Crystallographica Section E, and has been       #
# peer reviewed under the auspices of the IUCr Commission on Journals.       #
#                                                                            #
# Full details of the Crystallographic Information File format               #
# are given in the paper "The Crystallographic Information File (CIF):       #
# a New Standard Archive File for Crystallography" by S. R. Hall, F. H.      #
# Allen and I. D. Brown [Acta Cryst. (1991), A47, 655-685].                  #
#                                                                            #
# The current version of the core CIF dictionary is obtainable from          #
# ftp://ftp.iucr.org/pub/cif_core.dic.                                       #
#                                                                            #
# Software is freely available for graphical display of the structure(s)     #
# in this CIF. For information consult the CIF software page                 #
# http://www.iucr.org/resources/cif/software.                                #
#                                                                            #
# This file may be used for bona fide research purposes within the           #
# scientific community so long as proper attribution is given to the journal # 
# article from which it was obtained.                                        #
#                                                                            #
##############################################################################
data_I
_audit_creation_method     SHELXL-97
_chemical_name_systematic
;
(1<i>S</i>*,2<i>R</i>*,3<i>S</i>*,4<i>R</i>*,5<i>R</i>*)-5-
Tetradecyloxymethyl-7-oxabicyclo[2.2.1]heptane-2,3-dicarboxylic anhydride
;
_chemical_name_common     ?
_chemical_formula_moiety     'C23 H38 O5'
_chemical_formula_sum     'C23 H38 O5'
_chemical_formula_iupac     'C23 H38 O5'
_chemical_formula_weight     394.53
_chemical_melting_point     ?
_symmetry_cell_setting     monoclinic
_symmetry_space_group_name_H-M     'P 21/n'
_symmetry_space_group_name_Hall     '-P 2yn'
loop_
    _symmetry_equiv_pos_site_id
    _symmetry_equiv_pos_as_xyz
    1 x,y,z
    2 1/2-x,1/2+y,1/2-z
    3 -x,-y,-z
    4 1/2+x,1/2-y,1/2+z
_cell_length_a     6.8541(5)
_cell_length_b     35.206(4)
_cell_length_c     9.2992(7)
_cell_angle_alpha     90.00
_cell_angle_beta     99.060(7)
_cell_angle_gamma     90.00
_cell_volume     2216.0(3)
_cell_formula_units_Z     4
_cell_measurement_reflns_used     1915
_cell_measurement_theta_min     3.20
_cell_measurement_theta_max     25.29
_cell_measurement_temperature     180
_exptl_crystal_description     plate
_exptl_crystal_colour     colourless
_exptl_crystal_size_max     0.47
_exptl_crystal_size_mid     0.17
_exptl_crystal_size_min     0.02
_exptl_crystal_density_diffrn     1.183
_exptl_crystal_density_meas     ?
_exptl_crystal_density_method     'not measured'
_exptl_crystal_F_000     864
_exptl_absorpt_coefficient_mu     0.081
_exptl_absorpt_correction_type     multi-scan
_exptl_absorpt_process_details     '(<i>CrysAlis Pro</i>; Agilent, 2012)'
_exptl_absorpt_correction_T_min     0.865
_exptl_absorpt_correction_T_max     1.000
_exptl_special_details
;
Spectroscopic data for the Diels-Alder adduct,
5-tetradecoxymethyl-7-oxabicyclo[2.2.1]hept-5-ene-2,3-dicarboxylic anhydride:
^1^H NMR (300 MHz; CDCl~3~) \d 6.33 (s, 1H), 5.44 (s, 1H), 5.38 (s, 1H), 4.16
(dd, 2H), 3.45 (m, 2H), 3.25 (dd, 2H), 1.56 (m, 2H), 1.27 (b, 22H), 0.90 (t,
3H).
Spectroscopic data for the title compound,
(1<i>S</i>*,2<i>R</i>*,3<i>S</i>*,4<i>R</i>*,5<i>R</i>*)-
5-Tetradecoxymethyl-7-oxabicyclo[2.2.1]heptane-2,3-dicarboxylic anhydride:
^1^H NMR (300 MHz; CDCl~3~) \d 5.00 (dd, 2H), 3.66 (m, 2H), 3.43 (m, 2H), 3.38
(d, 1H), 3.11 (d, 1H), 2.52 (m, 1H), 2.02 (m, 1H), 1.45 (d, 1H), 1.39 (m, 1H),
1.27 (b, 22H), 0.89 (t, 3H).
;
_diffrn_ambient_temperature     180
_diffrn_radiation_type     'Mo K\a'
_diffrn_radiation_wavelength     0.7107
_diffrn_radiation_monochromator     graphite
_diffrn_measurement_device_type     'Agilent Xcalibur Eos'
_diffrn_measurement_method     '\w scans'
_diffrn_detector_area_resol_mean     16.0514
_diffrn_reflns_number     9120
_diffrn_reflns_av_R_equivalents     0.0279
_diffrn_reflns_av_sigmaI/netI     0.0466
_diffrn_reflns_theta_min     3.21
_diffrn_reflns_theta_max     25.34
_diffrn_reflns_theta_full     25.34
_diffrn_measured_fraction_theta_max     0.999
_diffrn_measured_fraction_theta_full     0.999
_diffrn_reflns_limit_h_min     -8
_diffrn_reflns_limit_h_max     8
_diffrn_reflns_limit_k_min     0
_diffrn_reflns_limit_k_max     42
_diffrn_reflns_limit_l_min     0
_diffrn_reflns_limit_l_max     11
_diffrn_standards_number     0
_diffrn_standards_interval_count     ?
_diffrn_standards_interval_time     ?
_diffrn_standards_decay_%     0
_refine_special_details
;
 Refinement of F^2^ against ALL reflections.  The weighted R-factor wR and
 goodness of fit S are based on F^2^, conventional R-factors R are based
 on F, with F set to zero for negative F^2^. The threshold expression of
 F^2^ > 2sigma(F^2^) is used only for calculating R-factors(gt) etc. and is
 not relevant to the choice of reflections for refinement.  R-factors based
 on F^2^ are statistically about twice as large as those based on F, and R-
 factors based on ALL data will be even larger.
;
_reflns_number_total     4053
_reflns_number_gt     2974
_reflns_threshold_expression     I>2\s(I)
_refine_ls_structure_factor_coef     Fsqd
_refine_ls_matrix_type     full
_refine_ls_R_factor_all     0.0743
_refine_ls_R_factor_gt     0.0492
_refine_ls_wR_factor_gt     0.0962
_refine_ls_wR_factor_ref     0.1079
_refine_ls_goodness_of_fit_ref     1.035
_refine_ls_restrained_S_all     1.035
_refine_ls_number_reflns     4053
_refine_ls_number_parameters     255
_refine_ls_number_restraints     0
_refine_ls_hydrogen_treatment     constr
_refine_ls_weighting_scheme     calc
_refine_ls_weighting_details
         'calc w=1/[\s^2^(Fo^2^)+(0.0351P)^2^+0.6309P] where P=(Fo^2^+2Fc^2^)/3'
_atom_sites_solution_hydrogens     geom
_atom_sites_solution_primary     direct
_atom_sites_solution_secondary     difmap
_refine_ls_shift/su_max     0.001
_refine_ls_shift/su_mean     0.000
_refine_diff_density_max     0.178
_refine_diff_density_min     -0.194
_refine_ls_extinction_method     SHELXL
_refine_ls_extinction_coef     0.0027(5)
_refine_ls_extinction_expression
                                  'Fc^*^=kFc[1+0.001xFc^2^\l^3^/sin(2\q)]^-1/4^'
loop_
    _atom_type_symbol
    _atom_type_description
    _atom_type_scat_dispersion_real
    _atom_type_scat_dispersion_imag
    _atom_type_scat_source
    'C' 'C' 0.0033 0.0016
                         'International Tables Vol C Tables 4.2.6.8 and 6.1.1.4'
    'H' 'H' 0.0000 0.0000
                         'International Tables Vol C Tables 4.2.6.8 and 6.1.1.4'
    'O' 'O' 0.0106 0.0060
                         'International Tables Vol C Tables 4.2.6.8 and 6.1.1.4'
_computing_data_collection
;
<i>CrysAlis PRO</i> (Agilent, 2012)
;
_computing_cell_refinement
;
<i>CrysAlis PRO</i> (Agilent, 2012)
;
_computing_data_reduction
;
<i>CrysAlis PRO</i> (Agilent, 2012)
;
_computing_structure_solution
;
<i>SHELXS97</i> (Sheldrick, 2008)
;
_computing_structure_refinement
;
<i>SHELXL97</i> (Sheldrick, 2008)
;
_computing_molecular_graphics
;
<i>OLEX2</i> (Dolomanov <i>et al.</i>, 2009)
;
_computing_publication_material
;
<i>publCIF</i> (Westrip, 2010)
;
loop_
    _atom_site_type_symbol
    _atom_site_label
    _atom_site_fract_x
    _atom_site_fract_y
    _atom_site_fract_z
    _atom_site_U_iso_or_equiv
    _atom_site_thermal_displace_type
    _atom_site_calc_flag
    _atom_site_refinement_flags
    _atom_site_occupancy
    _atom_site_disorder_assembly
    _atom_site_disorder_group
    O O1 -0.1284(2) 0.69729(4) 1.26562(15) 0.0447(5) Uani d . 1.000 . .
    O O2 -0.63572(18) 0.71813(4) 1.49758(15) 0.0411(5) Uani d . 1.000 . .
    O O3 -0.39098(17) 0.69995(4) 1.37987(13) 0.0303(4) Uani d . 1.000 . .
    O O4 0.15463(17) 0.83205(4) 1.30869(13) 0.0313(4) Uani d . 1.000 . .
    O O7 -0.11995(16) 0.75732(4) 1.59505(12) 0.0275(4) Uani d . 1.000 . .
    C C1 -0.3001(2) 0.77966(6) 1.57800(19) 0.0273(6) Uani d . 1.000 . .
    C C2 -0.4085(2) 0.76561(6) 1.42974(18) 0.0253(6) Uani d . 1.000 . .
    C C3 -0.2330(2) 0.75869(5) 1.34743(18) 0.0243(6) Uani d . 1.000 . .
    C C4 -0.0545(2) 0.77017(6) 1.46208(18) 0.0247(6) Uani d . 1.000 . .
    C C5 -0.0436(2) 0.81327(6) 1.48478(18) 0.0271(6) Uani d . 1.000 . .
    C C6 -0.2285(3) 0.82006(6) 1.5591(2) 0.0301(6) Uani d . 1.000 . .
    C C8 -0.2361(3) 0.71674(6) 1.32259(19) 0.0299(6) Uani d . 1.000 . .
    C C9 -0.4970(2) 0.72724(6) 1.44200(19) 0.0283(6) Uani d . 1.000 . .
    C C10 -0.0329(2) 0.83762(6) 1.35282(19) 0.0285(6) Uani d . 1.000 . .
    C C11 0.1794(2) 0.85616(6) 1.18939(18) 0.0273(6) Uani d . 1.000 . .
    C C12 0.3880(2) 0.85308(6) 1.15780(19) 0.0292(6) Uani d . 1.000 . .
    C C13 0.4198(2) 0.87759(6) 1.02767(18) 0.0269(6) Uani d . 1.000 . .
    C C14 0.6329(2) 0.87751(6) 0.99874(18) 0.0267(6) Uani d . 1.000 . .
    C C15 0.6614(2) 0.89951(6) 0.86264(19) 0.0277(6) Uani d . 1.000 . .
    C C16 0.8754(2) 0.90104(6) 0.83624(18) 0.0254(6) Uani d . 1.000 . .
    C C17 0.9015(2) 0.92066(6) 0.69409(19) 0.0274(6) Uani d . 1.000 . .
    C C18 1.1123(2) 0.91929(6) 0.66120(19) 0.0284(6) Uani d . 1.000 . .
    C C19 1.1398(2) 0.94060(6) 0.52315(19) 0.0278(6) Uani d . 1.000 . .
    C C20 1.3486(2) 0.93808(6) 0.48634(19) 0.0295(6) Uani d . 1.000 . .
    C C21 1.3765(2) 0.96049(6) 0.35073(19) 0.0291(6) Uani d . 1.000 . .
    C C22 1.5860(3) 0.95956(6) 0.31546(19) 0.0299(6) Uani d . 1.000 . .
    C C23 1.6097(3) 0.98168(6) 0.1793(2) 0.0353(7) Uani d . 1.000 . .
    C C24 1.8192(3) 0.98184(7) 0.1442(2) 0.0438(8) Uani d . 1.000 . .
    H H1 -0.37790 0.77670 1.65970 0.0330 Uiso c R 1.000 . .
    H H2 -0.50540 0.78450 1.38020 0.0300 Uiso c R 1.000 . .
    H H3 -0.24250 0.77370 1.25520 0.0290 Uiso c R 1.000 . .
    H H4 0.07310 0.75860 1.44520 0.0300 Uiso c R 1.000 . .
    H H5 0.07600 0.81880 1.55820 0.0320 Uiso c R 1.000 . .
    H H6A -0.19290 0.83300 1.65420 0.0360 Uiso c R 1.000 . .
    H H6B -0.32960 0.83530 1.49630 0.0360 Uiso c R 1.000 . .
    H H10A -0.13950 0.83040 1.27280 0.0340 Uiso c R 1.000 . .
    H H10B -0.05000 0.86470 1.37680 0.0340 Uiso c R 1.000 . .
    H H11A 0.15120 0.88280 1.21340 0.0330 Uiso c R 1.000 . .
    H H11B 0.08530 0.84870 1.10210 0.0330 Uiso c R 1.000 . .
    H H12A 0.41690 0.82620 1.13750 0.0350 Uiso c R 1.000 . .
    H H12B 0.48120 0.86120 1.24470 0.0350 Uiso c R 1.000 . .
    H H13A 0.33260 0.86820 0.93970 0.0320 Uiso c R 1.000 . .
    H H13B 0.38050 0.90400 1.04530 0.0320 Uiso c R 1.000 . .
    H H14A 0.71880 0.88870 1.08380 0.0320 Uiso c R 1.000 . .
    H H14B 0.67550 0.85090 0.98860 0.0320 Uiso c R 1.000 . .
    H H15A 0.61300 0.92580 0.87100 0.0330 Uiso c R 1.000 . .
    H H15B 0.57970 0.88760 0.77720 0.0330 Uiso c R 1.000 . .
    H H16A 0.92690 0.87480 0.83520 0.0300 Uiso c R 1.000 . .
    H H16B 0.95530 0.91460 0.91830 0.0300 Uiso c R 1.000 . .
    H H17A 0.81270 0.90850 0.61290 0.0330 Uiso c R 1.000 . .
    H H17B 0.86070 0.94750 0.69870 0.0330 Uiso c R 1.000 . .
    H H18A 1.15080 0.89240 0.65140 0.0340 Uiso c R 1.000 . .
    H H18B 1.20220 0.93030 0.74460 0.0340 Uiso c R 1.000 . .
    H H19A 1.10620 0.96770 0.53460 0.0330 Uiso c R 1.000 . .
    H H19B 1.04600 0.93030 0.44050 0.0330 Uiso c R 1.000 . .
    H H20A 1.44290 0.94770 0.57010 0.0350 Uiso c R 1.000 . .
    H H20B 1.38060 0.91110 0.47170 0.0350 Uiso c R 1.000 . .
    H H21A 1.28550 0.95020 0.26650 0.0350 Uiso c R 1.000 . .
    H H21B 1.33900 0.98730 0.36400 0.0350 Uiso c R 1.000 . .
    H H22A 1.67730 0.97010 0.39900 0.0360 Uiso c R 1.000 . .
    H H22B 1.62450 0.93280 0.30280 0.0360 Uiso c R 1.000 . .
    H H23A 1.56790 1.00830 0.19130 0.0420 Uiso c R 1.000 . .
    H H23B 1.52030 0.97070 0.09570 0.0420 Uiso c R 1.000 . .
    H H24A 1.90850 0.99340 0.22500 0.0660 Uiso c R 1.000 . .
    H H24B 1.82270 0.99650 0.05510 0.0660 Uiso c R 1.000 . .
    H H24C 1.86120 0.95570 0.12970 0.0660 Uiso c R 1.000 . .
loop_
    _atom_site_aniso_label
    _atom_site_aniso_U_11
    _atom_site_aniso_U_22
    _atom_site_aniso_U_33
    _atom_site_aniso_U_12
    _atom_site_aniso_U_13
    _atom_site_aniso_U_23
    O1 0.0525(9) 0.0385(10) 0.0500(9) -0.0013(8) 0.0294(7) -0.0091(8)
    O2 0.0253(7) 0.0399(10) 0.0616(9) -0.0051(7) 0.0178(7) 0.0052(8)
    O3 0.0304(7) 0.0286(8) 0.0335(7) -0.0033(6) 0.0097(5) 0.0003(6)
    O4 0.0277(7) 0.0363(9) 0.0318(7) -0.0014(6) 0.0104(5) 0.0123(6)
    O7 0.0271(6) 0.0345(9) 0.0217(6) -0.0018(6) 0.0062(5) 0.0064(6)
    C1 0.0258(9) 0.0330(12) 0.0256(9) -0.0003(9) 0.0119(7) 0.0014(8)
    C2 0.0220(9) 0.0274(12) 0.0270(9) 0.0014(8) 0.0051(7) 0.0046(8)
    C3 0.0270(9) 0.0273(12) 0.0195(9) -0.0010(8) 0.0066(7) 0.0050(8)
    C4 0.0220(9) 0.0303(12) 0.0237(9) -0.0002(8) 0.0093(7) 0.0062(8)
    C5 0.0260(9) 0.0314(12) 0.0240(9) -0.0058(8) 0.0045(7) 0.0004(8)
    C6 0.0350(11) 0.0292(12) 0.0283(10) -0.0026(9) 0.0114(8) -0.0033(9)
    C8 0.0314(10) 0.0360(13) 0.0237(9) -0.0039(9) 0.0085(8) 0.0001(9)
    C9 0.0209(9) 0.0332(13) 0.0299(10) 0.0017(8) 0.0016(8) 0.0051(9)
    C10 0.0264(10) 0.0276(12) 0.0329(10) -0.0032(8) 0.0095(8) 0.0046(9)
    C11 0.0295(10) 0.0277(12) 0.0258(9) -0.0041(8) 0.0076(7) 0.0071(8)
    C12 0.0264(10) 0.0329(13) 0.0290(10) -0.0024(9) 0.0069(8) 0.0073(9)
    C13 0.0242(9) 0.0281(12) 0.0292(10) 0.0000(8) 0.0065(8) 0.0055(8)
    C14 0.0247(9) 0.0277(12) 0.0286(10) 0.0009(8) 0.0068(7) 0.0066(8)
    C15 0.0256(10) 0.0291(12) 0.0299(10) 0.0017(8) 0.0088(8) 0.0060(9)
    C16 0.0253(9) 0.0251(12) 0.0268(9) 0.0002(8) 0.0076(7) 0.0032(8)
    C17 0.0263(10) 0.0272(12) 0.0301(10) 0.0009(8) 0.0088(8) 0.0060(8)
    C18 0.0272(10) 0.0279(12) 0.0314(10) 0.0006(8) 0.0088(8) 0.0061(9)
    C19 0.0261(9) 0.0281(12) 0.0309(10) -0.0007(8) 0.0094(8) 0.0038(9)
    C20 0.0284(10) 0.0324(12) 0.0293(10) 0.0011(9) 0.0091(8) 0.0054(9)
    C21 0.0296(10) 0.0306(12) 0.0284(10) -0.0003(9) 0.0087(8) 0.0041(9)
    C22 0.0300(10) 0.0326(13) 0.0287(10) -0.0024(9) 0.0092(8) 0.0009(9)
    C23 0.0367(11) 0.0404(14) 0.0309(10) -0.0048(10) 0.0120(8) 0.0042(10)
    C24 0.0439(12) 0.0493(16) 0.0428(12) -0.0091(11) 0.0212(10) 0.0015(11)
_geom_special_details
;
 Bond distances, angles etc. have been calculated using the
 rounded fractional coordinates. All su's are estimated
 from the variances of the (full) variance-covariance matrix.
 The cell esds are taken into account in the estimation of
 distances, angles and torsion angles
;
loop_
    _geom_bond_atom_site_label_1
    _geom_bond_atom_site_label_2
    _geom_bond_site_symmetry_1
    _geom_bond_site_symmetry_2
    _geom_bond_distance
    _geom_bond_publ_flag
    O1 C8 . . 1.191(2) no
    O2 C9 . . 1.195(2) no
    O3 C8 . . 1.392(2) no
    O3 C9 . . 1.385(2) no
    O4 C10 . . 1.4231(19) no
    O4 C11 . . 1.428(2) no
    O7 C1 . . 1.452(2) no
    O7 C4 . . 1.452(2) no
    C1 C2 . . 1.541(2) no
    C1 C6 . . 1.524(3) no
    C2 C3 . . 1.543(2) no
    C2 C9 . . 1.493(3) no
    C3 C4 . . 1.545(2) no
    C3 C8 . . 1.495(3) no
    C4 C5 . . 1.532(3) no
    C5 C6 . . 1.555(3) no
    C5 C10 . . 1.508(3) no
    C11 C12 . . 1.508(2) no
    C12 C13 . . 1.530(3) no
    C13 C14 . . 1.526(2) no
    C14 C15 . . 1.522(3) no
    C15 C16 . . 1.526(2) no
    C16 C17 . . 1.527(3) no
    C17 C18 . . 1.524(2) no
    C18 C19 . . 1.524(3) no
    C19 C20 . . 1.526(2) no
    C20 C21 . . 1.525(3) no
    C21 C22 . . 1.523(3) no
    C22 C23 . . 1.517(3) no
    C23 C24 . . 1.522(3) no
    C1 H1 . . 1.0000 no
    C2 H2 . . 1.0000 no
    C3 H3 . . 1.0000 no
    C4 H4 . . 1.0000 no
    C5 H5 . . 1.0000 no
    C6 H6A . . 0.9900 no
    C6 H6B . . 0.9900 no
    C10 H10A . . 0.9900 no
    C10 H10B . . 0.9900 no
    C11 H11A . . 0.9900 no
    C11 H11B . . 0.9900 no
    C12 H12A . . 0.9900 no
    C12 H12B . . 0.9900 no
    C13 H13A . . 0.9900 no
    C13 H13B . . 0.9900 no
    C14 H14A . . 0.9900 no
    C14 H14B . . 0.9900 no
    C15 H15A . . 0.9900 no
    C15 H15B . . 0.9900 no
    C16 H16A . . 0.9900 no
    C16 H16B . . 0.9900 no
    C17 H17A . . 0.9900 no
    C17 H17B . . 0.9900 no
    C18 H18A . . 0.9900 no
    C18 H18B . . 0.9900 no
    C19 H19A . . 0.9900 no
    C19 H19B . . 0.9900 no
    C20 H20A . . 0.9900 no
    C20 H20B . . 0.9900 no
    C21 H21A . . 0.9900 no
    C21 H21B . . 0.9900 no
    C22 H22A . . 0.9900 no
    C22 H22B . . 0.9900 no
    C23 H23A . . 0.9900 no
    C23 H23B . . 0.9900 no
    C24 H24A . . 0.9800 no
    C24 H24B . . 0.9800 no
    C24 H24C . . 0.9800 no
loop_
    _geom_angle_atom_site_label_1
    _geom_angle_atom_site_label_2
    _geom_angle_atom_site_label_3
    _geom_angle_site_symmetry_1
    _geom_angle_site_symmetry_2
    _geom_angle_site_symmetry_3
    _geom_angle
    _geom_angle_publ_flag
    C8 O3 C9 . . . 110.30(15) no
    C10 O4 C11 . . . 111.43(13) no
    C1 O7 C4 . . . 96.30(12) no
    O7 C1 C2 . . . 101.88(14) no
    O7 C1 C6 . . . 103.56(13) no
    C2 C1 C6 . . . 108.37(15) no
    C1 C2 C3 . . . 101.00(12) no
    C1 C2 C9 . . . 111.51(15) no
    C3 C2 C9 . . . 104.65(15) no
    C2 C3 C4 . . . 102.17(13) no
    C2 C3 C8 . . . 103.85(14) no
    C4 C3 C8 . . . 110.84(15) no
    O7 C4 C3 . . . 100.89(12) no
    O7 C4 C5 . . . 101.89(13) no
    C3 C4 C5 . . . 111.74(14) no
    C4 C5 C6 . . . 100.84(14) no
    C4 C5 C10 . . . 117.28(15) no
    C6 C5 C10 . . . 114.95(15) no
    C1 C6 C5 . . . 101.99(16) no
    O1 C8 O3 . . . 119.31(18) no
    O1 C8 C3 . . . 129.97(18) no
    O3 C8 C3 . . . 110.71(15) no
    O2 C9 O3 . . . 119.98(18) no
    O2 C9 C2 . . . 129.53(17) no
    O3 C9 C2 . . . 110.48(13) no
    O4 C10 C5 . . . 108.55(14) no
    O4 C11 C12 . . . 109.93(14) no
    C11 C12 C13 . . . 111.78(14) no
    C12 C13 C14 . . . 113.45(14) no
    C13 C14 C15 . . . 113.41(14) no
    C14 C15 C16 . . . 113.84(14) no
    C15 C16 C17 . . . 113.70(13) no
    C16 C17 C18 . . . 113.80(14) no
    C17 C18 C19 . . . 113.60(14) no
    C18 C19 C20 . . . 113.90(14) no
    C19 C20 C21 . . . 113.56(14) no
    C20 C21 C22 . . . 114.35(14) no
    C21 C22 C23 . . . 113.41(16) no
    C22 C23 C24 . . . 114.18(17) no
    O7 C1 H1 . . . 114.00 no
    C2 C1 H1 . . . 114.00 no
    C6 C1 H1 . . . 114.00 no
    C1 C2 H2 . . . 113.00 no
    C3 C2 H2 . . . 113.00 no
    C9 C2 H2 . . . 113.00 no
    C2 C3 H3 . . . 113.00 no
    C4 C3 H3 . . . 113.00 no
    C8 C3 H3 . . . 113.00 no
    O7 C4 H4 . . . 114.00 no
    C3 C4 H4 . . . 114.00 no
    C5 C4 H4 . . . 114.00 no
    C4 C5 H5 . . . 108.00 no
    C6 C5 H5 . . . 108.00 no
    C10 C5 H5 . . . 108.00 no
    C1 C6 H6A . . . 111.00 no
    C1 C6 H6B . . . 111.00 no
    C5 C6 H6A . . . 111.00 no
    C5 C6 H6B . . . 111.00 no
    H6A C6 H6B . . . 109.00 no
    O4 C10 H10A . . . 110.00 no
    O4 C10 H10B . . . 110.00 no
    C5 C10 H10A . . . 110.00 no
    C5 C10 H10B . . . 110.00 no
    H10A C10 H10B . . . 108.00 no
    O4 C11 H11A . . . 110.00 no
    O4 C11 H11B . . . 110.00 no
    C12 C11 H11A . . . 110.00 no
    C12 C11 H11B . . . 110.00 no
    H11A C11 H11B . . . 108.00 no
    C11 C12 H12A . . . 109.00 no
    C11 C12 H12B . . . 109.00 no
    C13 C12 H12A . . . 109.00 no
    C13 C12 H12B . . . 109.00 no
    H12A C12 H12B . . . 108.00 no
    C12 C13 H13A . . . 109.00 no
    C12 C13 H13B . . . 109.00 no
    C14 C13 H13A . . . 109.00 no
    C14 C13 H13B . . . 109.00 no
    H13A C13 H13B . . . 108.00 no
    C13 C14 H14A . . . 109.00 no
    C13 C14 H14B . . . 109.00 no
    C15 C14 H14A . . . 109.00 no
    C15 C14 H14B . . . 109.00 no
    H14A C14 H14B . . . 108.00 no
    C14 C15 H15A . . . 109.00 no
    C14 C15 H15B . . . 109.00 no
    C16 C15 H15A . . . 109.00 no
    C16 C15 H15B . . . 109.00 no
    H15A C15 H15B . . . 108.00 no
    C15 C16 H16A . . . 109.00 no
    C15 C16 H16B . . . 109.00 no
    C17 C16 H16A . . . 109.00 no
    C17 C16 H16B . . . 109.00 no
    H16A C16 H16B . . . 108.00 no
    C16 C17 H17A . . . 109.00 no
    C16 C17 H17B . . . 109.00 no
    C18 C17 H17A . . . 109.00 no
    C18 C17 H17B . . . 109.00 no
    H17A C17 H17B . . . 108.00 no
    C17 C18 H18A . . . 109.00 no
    C17 C18 H18B . . . 109.00 no
    C19 C18 H18A . . . 109.00 no
    C19 C18 H18B . . . 109.00 no
    H18A C18 H18B . . . 108.00 no
    C18 C19 H19A . . . 109.00 no
    C18 C19 H19B . . . 109.00 no
    C20 C19 H19A . . . 109.00 no
    C20 C19 H19B . . . 109.00 no
    H19A C19 H19B . . . 108.00 no
    C19 C20 H20A . . . 109.00 no
    C19 C20 H20B . . . 109.00 no
    C21 C20 H20A . . . 109.00 no
    C21 C20 H20B . . . 109.00 no
    H20A C20 H20B . . . 108.00 no
    C20 C21 H21A . . . 109.00 no
    C20 C21 H21B . . . 109.00 no
    C22 C21 H21A . . . 109.00 no
    C22 C21 H21B . . . 109.00 no
    H21A C21 H21B . . . 108.00 no
    C21 C22 H22A . . . 109.00 no
    C21 C22 H22B . . . 109.00 no
    C23 C22 H22A . . . 109.00 no
    C23 C22 H22B . . . 109.00 no
    H22A C22 H22B . . . 108.00 no
    C22 C23 H23A . . . 109.00 no
    C22 C23 H23B . . . 109.00 no
    C24 C23 H23A . . . 109.00 no
    C24 C23 H23B . . . 109.00 no
    H23A C23 H23B . . . 108.00 no
    C23 C24 H24A . . . 109.00 no
    C23 C24 H24B . . . 109.00 no
    C23 C24 H24C . . . 109.00 no
    H24A C24 H24B . . . 110.00 no
    H24A C24 H24C . . . 110.00 no
    H24B C24 H24C . . . 109.00 no
loop_
    _geom_torsion_atom_site_label_1
    _geom_torsion_atom_site_label_2
    _geom_torsion_atom_site_label_3
    _geom_torsion_atom_site_label_4
    _geom_torsion_site_symmetry_1
    _geom_torsion_site_symmetry_2
    _geom_torsion_site_symmetry_3
    _geom_torsion_site_symmetry_4
    _geom_torsion
    _geom_torsion_publ_flag
    C9 O3 C8 O1 . . . . 179.49(16) no
    C9 O3 C8 C3 . . . . 0.42(19) no
    C8 O3 C9 O2 . . . . -179.69(16) no
    C8 O3 C9 C2 . . . . -1.05(18) no
    C11 O4 C10 C5 . . . . -176.33(15) no
    C10 O4 C11 C12 . . . . 172.98(15) no
    C4 O7 C1 C2 . . . . 58.09(15) no
    C4 O7 C1 C6 . . . . -54.37(15) no
    C1 O7 C4 C3 . . . . -57.67(15) no
    C1 O7 C4 C5 . . . . 57.54(13) no
    O7 C1 C2 C3 . . . . -35.03(17) no
    O7 C1 C2 C9 . . . . 75.68(15) no
    C6 C1 C2 C3 . . . . 73.78(17) no
    C6 C1 C2 C9 . . . . -175.52(14) no
    O7 C1 C6 C5 . . . . 30.12(16) no
    C2 C1 C6 C5 . . . . -77.52(15) no
    C1 C2 C3 C4 . . . . -0.33(18) no
    C1 C2 C3 C8 . . . . 115.01(16) no
    C9 C2 C3 C4 . . . . -116.23(15) no
    C9 C2 C3 C8 . . . . -0.89(17) no
    C1 C2 C9 O2 . . . . 71.3(2) no
    C1 C2 C9 O3 . . . . -107.15(15) no
    C3 C2 C9 O2 . . . . 179.68(18) no
    C3 C2 C9 O3 . . . . 1.21(17) no
    C2 C3 C4 O7 . . . . 35.43(17) no
    C2 C3 C4 C5 . . . . -72.18(16) no
    C8 C3 C4 O7 . . . . -74.70(16) no
    C8 C3 C4 C5 . . . . 177.69(13) no
    C2 C3 C8 O1 . . . . -178.60(19) no
    C2 C3 C8 O3 . . . . 0.34(18) no
    C4 C3 C8 O1 . . . . -69.6(2) no
    C4 C3 C8 O3 . . . . 109.38(15) no
    O7 C4 C5 C6 . . . . -38.51(14) no
    O7 C4 C5 C10 . . . . -164.10(12) no
    C3 C4 C5 C6 . . . . 68.45(16) no
    C3 C4 C5 C10 . . . . -57.14(17) no
    C4 C5 C6 C1 . . . . 4.96(16) no
    C10 C5 C6 C1 . . . . 132.10(16) no
    C4 C5 C10 O4 . . . . -69.48(17) no
    C6 C5 C10 O4 . . . . 172.27(15) no
    O4 C11 C12 C13 . . . . 178.34(15) no
    C11 C12 C13 C14 . . . . 175.87(16) no
    C12 C13 C14 C15 . . . . 175.72(16) no
    C13 C14 C15 C16 . . . . 177.53(16) no
    C14 C15 C16 C17 . . . . 175.87(17) no
    C15 C16 C17 C18 . . . . -175.12(17) no
    C16 C17 C18 C19 . . . . -177.12(16) no
    C17 C18 C19 C20 . . . . -177.78(16) no
    C18 C19 C20 C21 . . . . -178.20(16) no
    C19 C20 C21 C22 . . . . 177.79(16) no
    C20 C21 C22 C23 . . . . 179.38(17) no
    C21 C22 C23 C24 . . . . 178.66(17) no
loop_
    _geom_hbond_atom_site_label_D
    _geom_hbond_atom_site_label_H
    _geom_hbond_atom_site_label_A
    _geom_hbond_site_symmetry_A
    _geom_hbond_distance_DH
    _geom_hbond_distance_HA
    _geom_hbond_distance_DA
    _geom_hbond_angle_DHA
    _geom_hbond_publ_flag
    C1 H1 O1 4_465 1.00 2.30 3.163(2) 144 yes
    C4 H4 O2 1_655 1.00 2.44 3.377(2) 156 yes
data_global
_journal_date_recd_electronic     2012-11-06
_journal_date_accepted     2012-11-08
_journal_name_full     'Acta Crystallographica, Section E'
_journal_year     2012
_journal_volume     68
_journal_issue     12
_journal_page_first     o3374
_journal_page_last     o3374
_journal_paper_category     QO
_journal_paper_doi     10.1107/S1600536812046259
_journal_coeditor_code     ZL2516
_publ_contact_author_name     'David C. Forbes'
_publ_contact_author_address
;
Department of Chemistry
University of South Alabama
Mobile, AL 36688
USA
;
_publ_contact_author_email     'dforbes@southalabama.edu'
_publ_contact_author_fax     '1 251-460-7359'
_publ_contact_author_phone     '1 251-460-6689'
_publ_section_title
;\
(1<i>S</i>*,2<i>R</i>*,3<i>S</i>*,4<i>R</i>*,5<i>R</i>*)-5-\
Tetradecyloxymethyl-7-oxabicyclo[2.2.1]heptane-2,3-dicarboxylic anhydride
;
loop_
    _publ_author_name
    _publ_author_footnote
    _publ_author_address
    'Kelly, Colin N.' .
;
Department of Chemistry and Biochemistry
Oberlin College
Oberlin, OH 44074
USA
;
    'Sulon, Sarah M.' .
;
Biology Department
Elizabethtown College
Elizabethtown, PA 17022
USA
;
    'Pham, Lam N.' .
;
Department of Chemistry
University of South Alabama
Mobile, AL 36688
USA
;
    'Xiang, Kang Rui' .
;
Department of Chemistry
University of South Alabama
Mobile, AL 36688
USA
;
    'Sykora, Richard E.' .
;
Department of Chemistry
University of South Alabama
Mobile, AL 36688
USA
;
    'Forbes, David C.' .
;
Department of Chemistry
University of South Alabama
Mobile, AL 36688
USA
;
