# Supplementary material for: (1S*,2R*,3S*,4R*,5R*)-5-Tetra­decyloxy­methyl-7-oxabicyclo­[2.2.1]heptane-2,3-dicarb­oxy­lic anhydride
Source: Acta Crystallogr Sect E Struct Rep Online. 2012 Nov 17;68(Pt 12):o3374. doi: 10.1107/S1600536812046259 (PMC3588970; doi:10.1107/S1600536812046259)
Supplement: Supplementary file 2 [file e-68-o3374-Isup2.hkl]

# 
# h,k,l, Fc-squared, Fo-squared, sigma(Fo-squared) and status flag 
# 
data_I 
_shelx_title ' I         P 21/N       R   0.05' 
_shelx_refln_list_code          4 
_shelx_F_calc_maximum      219.77 
_exptl_crystal_F_000       864.00 
_reflns_d_resolution_high  0.8302 
 
loop_ 
 _symmetry_equiv_pos_as_xyz 
 'x, y, z' 
 '-x+1/2, y+1/2, -z+1/2' 
 '-x, -y, -z' 
 'x-1/2, -y-1/2, z-1/2' 
 
_cell_length_a     6.8541 
_cell_length_b    35.2060 
_cell_length_c     9.2992 
_cell_angle_alpha  90.000 
_cell_angle_beta   99.060 
_cell_angle_gamma  90.000 
 
_shelx_F_squared_multiplier     1.000 
 
loop_ 
 _refln_index_h 
 _refln_index_k 
 _refln_index_l 
 _refln_F_squared_calc 
 _refln_F_squared_meas 
 _refln_F_squared_sigma 
 _refln_observed_status 
   2   0   0       32.53       37.83      2.35 o 
   4   0   0    13731.80    13931.81    106.62 o 
   6   0   0       33.89       20.45     13.55 o 
   8   0   0      497.98      585.21     44.66 o 
   2   1   0     1246.18     1284.50      8.47 o 
   3   1   0        0.07       -1.05      1.05 o 
   4   1   0      817.55      844.32     15.42 o 
   5   1   0      213.82      196.35     10.54 o 
   6   1   0       25.46       12.90      7.40 o 
   7   1   0        2.95        6.42      5.75 o 
   8   1   0        0.14       20.08     13.76 o 
   1   2   0      146.68      153.01      3.86 o 
   2   2   0        0.87        2.87      0.98 o 
   3   2   0      166.11      169.66      4.40 o 
   4   2   0      594.62      586.78     13.17 o 
   5   2   0      455.08      438.71     15.42 o 
   6   2   0       51.69       43.78      6.55 o 
   7   2   0       44.85       40.15      7.54 o 
   8   2   0       27.79        6.59      6.75 o 
   1   3   0     6967.54     6271.33    157.13 o 
   2   3   0     1138.75     1158.51      9.21 o 
   3   3   0       27.89       29.26      2.42 o 
   4   3   0      216.78      206.46      6.86 o 
   5   3   0        0.41       -2.39      3.49 o 
   6   3   0       11.10       14.38      5.11 o 
   7   3   0       24.78       18.88      6.62 o 
   8   3   0       83.45      120.60     13.32 o 
   1   4   0       27.42       27.85      2.44 o 
   2   4   0       29.96       31.43      1.69 o 
   3   4   0      375.09      383.68      6.30 o 
   4   4   0      179.43      174.49      5.35 o 
   5   4   0      239.20      229.86      7.91 o 
   6   4   0      150.06      134.08     11.31 o 
   7   4   0      114.70      116.76     11.90 o 
   8   4   0       31.07       44.54     12.34 o 
   1   5   0     1927.17     1770.87     18.35 o 
   2   5   0      909.28      924.13      9.43 o 
   3   5   0        0.24       -0.09      1.27 o 
   4   5   0     1956.23     1853.67     33.29 o 
   5   5   0      186.67      175.39      7.44 o 
   6   5   0      113.59      106.74      9.98 o 
   7   5   0       56.64       47.71     16.14 o 
   8   5   0      121.61      165.70     20.34 o 
   0   6   0     3625.71     3363.66     38.30 o 
   1   6   0      126.22      124.21      3.92 o 
   2   6   0        8.03        5.90      1.45 o 
   3   6   0       28.42       32.30      2.05 o 
   4   6   0      448.14      424.34      6.85 o 
   5   6   0      518.75      486.75     12.78 o 
   6   6   0      120.51      120.11     10.74 o 
   7   6   0       51.40       49.38     12.30 o 
   8   6   0      133.70      192.23     30.01 o 
   1   7   0     5598.76     5214.58     26.78 o 
   2   7   0      257.41      250.23      6.82 o 
   3   7   0      128.82      130.33      3.87 o 
   4   7   0      229.49      211.28      5.16 o 
   5   7   0     1665.00     1666.77     22.43 o 
   6   7   0      185.84      184.37     16.22 o 
   7   7   0       85.57       67.42     11.16 o 
   8   7   0       83.33      118.27     16.68 o 
   0   8   0      150.88      139.88      6.68 o 
   1   8   0     4015.06     3895.41     24.13 o 
   2   8   0        0.02        1.93      1.81 o 
   3   8   0      539.69      533.40      7.60 o 
   4   8   0      127.84      122.19      3.96 o 
   5   8   0      898.49      930.76     17.25 o 
   6   8   0       27.54       27.22      7.22 o 
   7   8   0        2.31        7.46      8.94 o 
   8   8   0       12.46        8.31      9.10 o 
   1   9   0      107.75      131.22      6.90 o 
   2   9   0        6.75        7.20      1.93 o 
   3   9   0      313.17      325.45      5.65 o 
   4   9   0        0.99        1.85      1.53 o 
   5   9   0      127.31      134.26      7.19 o 
   6   9   0       31.51       22.19     11.34 o 
   7   9   0       80.20       56.56     10.88 o 
   0  10   0      205.47      196.10     14.65 o 
   1  10   0     5762.64     5661.03     65.78 o 
   2  10   0       46.43       34.11      4.02 o 
   3  10   0     1254.71     1229.16     19.28 o 
   4  10   0       23.86       24.10      1.98 o 
   5  10   0     1331.81     1353.32     26.35 o 
   6  10   0        0.98       -2.73      5.50 o 
   7  10   0        5.07        0.15      8.88 o 
   1  11   0     2169.13     2246.32     24.97 o 
   2  11   0        3.54        6.41      2.38 o 
   3  11   0      365.51      398.81     11.50 o 
   4  11   0      218.50      193.29      6.61 o 
   5  11   0      349.94      356.22     14.08 o 
   6  11   0        0.48       -7.30      7.30 o 
   7  11   0      175.25      192.09     18.52 o 
   0  12   0       14.31        6.95      4.41 o 
   1  12   0      911.95      911.48     21.33 o 
   2  12   0        9.09       15.23      3.70 o 
   3  12   0      386.87      370.03     13.18 o 
   4  12   0      121.00      122.51      5.70 o 
   5  12   0      144.43      131.73      7.10 o 
   6  12   0        4.99       13.00      7.48 o 
   7  12   0       59.24       66.42     12.86 o 
   1  13   0     6194.79     5884.21     54.55 o 
   2  13   0        0.54        5.95      3.53 o 
   3  13   0      289.72      277.60     18.50 o 
   4  13   0        6.37        8.73      2.60 o 
   5  13   0       70.36       77.80      5.60 o 
   6  13   0      120.32      112.00     13.62 o 
   7  13   0       95.52      106.53     14.71 o 
   0  14   0        8.06        0.45      4.79 o 
   1  14   0     8148.54     8345.00     67.14 o 
   2  14   0       13.26       15.16      4.62 o 
   3  14   0     1892.94     1876.59     47.37 o 
   4  14   0        0.17        0.81      2.47 o 
   5  14   0       36.53       37.31      4.46 o 
   6  14   0       39.56       44.66     10.98 o 
   7  14   0       45.61       50.68     13.88 o 
   1  15   0      601.62      791.14     46.21 o 
   2  15   0        3.37        6.07      3.77 o 
   3  15   0        0.93        0.15      6.62 o 
   4  15   0        3.48        3.10      5.74 o 
   5  15   0      133.98      131.42     11.00 o 
   6  15   0      109.04      107.11     13.92 o 
   7  15   0      108.32      103.27     14.13 o 
   0  16   0      501.87      449.23     23.89 o 
   1  16   0     3018.95     3225.21     74.38 o 
   2  16   0       14.65       19.64      3.68 o 
   3  16   0      466.52      448.10     24.62 o 
   4  16   0       21.35       11.17      4.05 o 
   5  16   0       65.79       67.91      8.69 o 
   6  16   0       79.59       84.99     12.11 o 
   7  16   0       83.51      101.88     15.01 o 
   1  17   0      125.54      242.12     15.45 o 
   2  17   0      103.14       96.13      4.66 o 
   3  17   0       13.56       13.61      5.73 o 
   4  17   0      183.38      186.17     12.81 o 
   5  17   0      207.93      186.19     13.57 o 
   6  17   0      172.82      165.72     16.36 o 
   7  17   0        9.06        1.10      8.24 o 
   0  18   0      149.14      143.26     14.85 o 
   1  18   0     1658.19     1761.80     35.02 o 
   2  18   0      143.14      124.21     13.51 o 
   3  18   0       38.54       44.72      7.85 o 
   4  18   0      379.13      357.02     22.81 o 
   5  18   0      103.39       88.97      9.76 o 
   6  18   0      346.66      382.70     24.49 o 
   7  18   0      180.33      165.94     17.55 o 
   1  19   0      119.76      174.18     12.82 o 
   2  19   0      309.41      255.49     31.80 o 
   3  19   0        0.23       -0.05      5.56 o 
   4  19   0       53.03       57.62     11.26 o 
   5  19   0      169.30      161.43     13.24 o 
   6  19   0      372.97      413.00     36.61 o 
   7  19   0       80.05       72.90     14.58 o 
   0  20   0      403.48      416.99     26.20 o 
   1  20   0      311.87      347.18     16.79 o 
   2  20   0       42.79       37.25     15.27 o 
   3  20   0        3.62        3.06      5.14 o 
   4  20   0      385.88      387.11     26.18 o 
   5  20   0      211.01      202.87     14.94 o 
   6  20   0        9.25       -1.49     10.30 o 
   7  20   0       25.98       38.75     15.63 o 
   1  21   0        2.70        7.78      5.26 o 
   2  21   0        1.49        5.03      3.15 o 
   3  21   0       27.27       26.99      7.98 o 
   4  21   0       58.23       64.60     11.57 o 
   5  21   0       63.05       63.88      9.91 o 
   6  21   0        3.62        9.04      9.21 o 
   7  21   0       72.69       80.96     22.59 o 
   0  22   0       24.37       33.83     11.22 o 
   1  22   0        0.64       -5.03      5.03 o 
   2  22   0       36.82       27.81     10.13 o 
   3  22   0       51.85       52.29     10.84 o 
   4  22   0      345.28      303.70     24.82 o 
   5  22   0      163.41      178.90     14.88 o 
   6  22   0        8.76        4.01      7.65 o 
   1  23   0        0.22       -2.44      8.06 o 
   2  23   0       92.80       69.21     22.68 o 
   3  23   0       23.72       33.70     10.66 o 
   4  23   0        3.61       -3.19      5.51 o 
   5  23   0       58.72       80.98     11.02 o 
   6  23   0       11.81       12.68     11.04 o 
   0  24   0       97.56       96.30     14.72 o 
   1  24   0      186.31      159.98     12.67 o 
   2  24   0       17.55       21.09      5.86 o 
   3  24   0       88.32       92.57     14.82 o 
   4  24   0       91.36       87.03     14.64 o 
   5  24   0      173.47      170.73     15.28 o 
   6  24   0      208.96      202.56     26.48 o 
   1  25   0        4.01       10.24      6.18 o 
   2  25   0        0.15       26.51      8.54 o 
   3  25   0        4.51        3.20      6.56 o 
   4  25   0       19.58       20.97      7.63 o 
   5  25   0        7.51       14.78     19.10 o 
   6  25   0        7.33       45.90     19.15 o 
   0  26   0       37.84       23.40      9.64 o 
   1  26   0       22.81       27.45      7.34 o 
   2  26   0     1165.40     1089.53     34.33 o 
   3  26   0       42.27       43.66     11.73 o 
   4  26   0        1.24        3.85      6.47 o 
   5  26   0       23.63       18.53      7.02 o 
   6  26   0      253.63      279.89     31.20 o 
   1  27   0       35.58       35.21      6.88 o 
   2  27   0       13.08       51.19     11.13 o 
   3  27   0      240.79      244.83     24.84 o 
   4  27   0        2.58        8.45      7.13 o 
   5  27   0        4.68        7.92      8.86 o 
   6  27   0      198.45      193.20     27.43 o 
   0  28   0      206.96      229.66     24.04 o 
   1  28   0       10.73       17.01      6.82 o 
   2  28   0      556.37      507.30     24.93 o 
   3  28   0       29.06       31.15     12.74 o 
   4  28   0       79.01       86.97     14.92 o 
   5  28   0        6.40       12.79      7.19 o 
   6  28   0        0.27       61.90     19.53 o 
   1  29   0        0.28        0.39      4.87 o 
   2  29   0      173.42      186.15     16.15 o 
   3  29   0      260.56      248.79     26.56 o 
   4  29   0        1.11       -2.62      7.02 o 
   5  29   0       47.86       47.37      9.36 o 
   0  30   0        3.64       -5.29      9.41 o 
   1  30   0       13.99       -2.33      8.44 o 
   2  30   0      143.79      137.27     14.59 o 
   3  30   0        0.31       -1.05      9.44 o 
   4  30   0       71.71       85.17     16.44 o 
   5  30   0       12.36        7.22      6.88 o 
   1  31   0        0.15       -3.61      6.78 o 
   2  31   0      222.72      201.85     17.07 o 
   3  31   0      609.94      602.66     41.46 o 
   4  31   0       27.12        5.82      7.37 o 
   5  31   0        0.46       14.46      7.44 o 
   0  32   0        5.39       11.01      7.38 o 
   1  32   0       45.02       42.83      8.93 o 
   2  32   0       25.79       33.77      9.73 o 
   3  32   0       46.23       53.23     15.66 o 
   4  32   0       56.59       45.37     13.34 o 
   5  32   0       24.20       48.87     14.22 o 
   1  33   0      134.49      119.82     15.80 o 
   2  33   0      276.02      261.63     20.10 o 
   3  33   0       22.96       31.42     10.70 o 
   4  33   0       27.77       28.70     12.57 o 
   5  33   0        0.52        4.86      9.20 o 
   0  34   0       45.36       28.82     11.35 o 
   1  34   0      373.73      340.30     22.88 o 
   2  34   0        2.80        9.65      7.12 o 
   3  34   0       25.29       44.20     13.42 o 
   4  34   0       10.89       18.29      8.74 o 
   1  35   0       55.66       88.56     13.99 o 
   2  35   0        2.27        3.61      8.25 o 
   3  35   0       13.55       22.85     11.94 o 
   4  35   0       31.59       15.27      9.12 o 
   0  36   0        9.13       33.57     12.58 o 
   1  36   0      808.75      730.59     34.48 o 
   2  36   0        1.05        0.21      9.35 o 
   3  36   0      309.24      279.96     31.40 o 
   4  36   0        6.56       -4.58      9.00 o 
   1  37   0      506.90      491.23     28.96 o 
   2  37   0       12.86       17.74     11.67 o 
   3  37   0      110.11      109.38     21.29 o 
   0  38   0      247.88      251.95     29.91 o 
   1  38   0      120.67      127.91     15.88 o 
   2  38   0       11.46       21.53     13.23 o 
   3  38   0        0.19       -8.35      8.96 o 
   1  39   0       20.83       30.66      9.86 o 
   2  39   0        1.27        6.35      9.87 o 
   3  39   0       18.47       15.26     10.34 o 
   0  40   0       13.04       14.61     11.03 o 
   1  40   0        0.01       16.38     13.71 o 
   2  40   0        0.26        7.76      9.38 o 
   1  41   0       15.16       26.22      8.80 o 
   2  41   0        2.90       14.52     13.73 o 
   0  42   0        7.40       29.12     14.26 o 
   1  42   0        0.08       -3.59      8.79 o 
  -7   0   1      271.78      248.42     27.37 o 
  -5   0   1      472.81      469.99     22.29 o 
  -3   0   1      115.35      120.53      7.04 o 
  -1   0   1     2341.52     2169.06     19.84 o 
   1   0   1     2650.12     2493.34     13.26 o 
   3   0   1       69.44       68.00      5.18 o 
   5   0   1     1662.37     1647.50     25.16 o 
   7   0   1        0.93        3.22      5.74 o 
  -8   1   1       37.87      103.50     18.17 o 
  -7   1   1        6.00       33.80      8.64 o 
  -6   1   1       12.08        3.97      4.63 o 
  -5   1   1      100.25       97.27      6.59 o 
  -4   1   1       12.35        5.68      2.50 o 
  -3   1   1     1281.68     1344.18     15.47 o 
  -2   1   1       41.03       41.93      1.96 o 
  -1   1   1     6658.88     6147.71     31.10 o 
   1   1   1     1881.45     1747.09      7.86 o 
   2   1   1      166.69      153.44      3.38 o 
   3   1   1        1.17        2.39      1.47 o 
   4   1   1       79.71       86.72      6.25 o 
   5   1   1     5150.25     5054.92     37.16 o 
   6   1   1        3.02        5.46      4.09 o 
   7   1   1       24.48       15.77      6.07 o 
   8   1   1       15.11       17.14      7.81 o 
  -8   2   1      251.69      351.63     25.89 o 
  -7   2   1      262.93      250.01     18.90 o 
  -6   2   1        0.52        4.74      4.68 o 
  -5   2   1      383.05      363.17     11.77 o 
  -4   2   1      263.08      247.02      8.06 o 
  -3   2   1       31.87       33.22      2.92 o 
  -2   2   1      183.43      185.63      3.50 o 
  -1   2   1       30.91       31.66      2.04 o 
   1   2   1       37.19       38.85      1.51 o 
   2   2   1      113.20      105.12      2.83 o 
   3   2   1      117.64      119.11      5.91 o 
   4   2   1       35.01       36.83      4.19 o 
   5   2   1       56.72       55.13     16.60 o 
   6   2   1      270.09      276.50     13.66 o 
   7   2   1        4.59        7.57      8.87 o 
  -8   3   1      348.29      453.50     30.06 o 
  -7   3   1        2.70        2.63      5.95 o 
  -6   3   1        4.83        1.86      4.45 o 
  -5   3   1       49.27       40.16      4.85 o 
  -4   3   1     8044.15     8095.26     54.15 o 
  -3   3   1     2945.37     3162.51     19.65 o 
  -2   3   1      380.66      379.90      5.34 o 
  -1   3   1     5449.47     5168.75     27.16 o 
   1   3   1    27902.11    27816.93    193.69 o 
   2   3   1      189.88      194.10      6.29 o 
   3   3   1       34.03       35.60      2.57 o 
   4   3   1        0.17        1.84      2.16 o 
   5   3   1      504.89      486.41     14.31 o 
   6   3   1        7.95       11.66      7.18 o 
   7   3   1       95.99       98.62     10.71 o 
  -8   4   1        5.88        9.33      8.42 o 
  -7   4   1      146.17      156.94     13.20 o 
  -6   4   1       11.23        8.89      4.66 o 
  -5   4   1        5.03        0.28      3.20 o 
  -4   4   1      777.28      840.78     17.86 o 
  -3   4   1     2392.78     2390.78    125.75 o 
  -2   4   1      383.05      357.46      5.28 o 
  -1   4   1      992.77      938.05      9.05 o 
   0   4   1        0.28        1.03      1.96 o 
   1   4   1    31811.43    32068.19     69.09 o 
   2   4   1      246.23      214.38      4.98 o 
   3   4   1      150.94      162.61      5.10 o 
   4   4   1      392.45      381.38     10.11 o 
   5   4   1       19.56        8.30      4.51 o 
   6   4   1      395.91      387.32     18.31 o 
   7   4   1        0.00       -6.28      6.28 o 
  -8   5   1      153.40      162.50     18.49 o 
  -7   5   1       35.35       56.19      8.83 o 
  -6   5   1        0.61        2.11      3.18 o 
  -5   5   1       13.32       16.57      3.90 o 
  -4   5   1      378.46      381.29     11.96 o 
  -3   5   1     1886.99     1998.58     23.41 o 
  -2   5   1      199.11      207.70      5.23 o 
  -1   5   1     3443.63     3367.06     27.55 o 
   0   5   1     2309.04     2156.47     21.62 o 
   1   5   1    11665.66    11103.51     47.48 o 
   2   5   1      227.35      239.44      6.43 o 
   3   5   1      153.47      155.47      5.37 o 
   4   5   1       29.58       25.32      3.62 o 
   5   5   1      676.33      663.95     15.55 o 
   6   5   1      134.07      153.61     12.27 o 
   7   5   1      200.42      197.99     18.25 o 
  -8   6   1        0.34       28.73     18.99 o 
  -7   6   1        7.03       -0.37      7.75 o 
  -6   6   1       32.35       29.32      5.65 o 
  -5   6   1       23.81       21.27      4.69 o 
  -4   6   1     1307.22     1349.42     22.31 o 
  -3   6   1     3782.03     4012.92     28.12 o 
  -2   6   1      487.27      466.47      6.99 o 
  -1   6   1      347.28      325.69      4.49 o 
   0   6   1      531.03      526.81      7.86 o 
   1   6   1      425.81      415.54     13.06 o 
   2   6   1       13.08       15.05      1.61 o 
   3   6   1      298.11      303.84      8.87 o 
   4   6   1      755.86      757.88     14.39 o 
   5   6   1      169.73      171.83      9.27 o 
   6   6   1       15.07        6.89      5.39 o 
   7   6   1        0.92       18.54     19.03 o 
  -8   7   1       19.72       34.95     25.20 o 
  -7   7   1       29.29        7.99     14.79 o 
  -6   7   1       34.18       35.35      5.67 o 
  -5   7   1       31.93       31.56      4.27 o 
  -4   7   1     1407.97     1453.30     26.01 o 
  -3   7   1       42.92       53.98      3.18 o 
  -2   7   1       75.66       77.80      3.16 o 
  -1   7   1     1201.64     1241.77     13.85 o 
   0   7   1     9463.21     8971.42    190.87 o 
   1   7   1       40.38       38.84      5.93 o 
   2   7   1       38.91       25.00      5.19 o 
   3   7   1      317.77      304.23      8.59 o 
   4   7   1       16.23       21.71      2.81 o 
   5   7   1       16.86       14.43      6.53 o 
   6   7   1       85.37       78.56     11.04 o 
   7   7   1      184.19      200.17     18.96 o 
  -8   8   1      156.65      148.60     18.15 o 
  -7   8   1       29.63       23.82      7.89 o 
  -6   8   1       37.17       36.68      5.56 o 
  -5   8   1       98.90       90.25      7.87 o 
  -4   8   1     2133.97     2087.26     23.75 o 
  -3   8   1     3182.38     3205.67     35.52 o 
  -2   8   1      291.68      275.36      4.80 o 
  -1   8   1      114.78      113.98      2.88 o 
   0   8   1    48301.00    50554.78    407.98 o 
   1   8   1      913.94      896.31     14.72 o 
   2   8   1       39.00       43.32      3.38 o 
   3   8   1      128.75      136.84      4.36 o 
   4   8   1     2512.79     2520.58     23.48 o 
   5   8   1      971.11      927.87     22.10 o 
   6   8   1        7.94        8.14      6.65 o 
   7   8   1        0.23        5.07      6.90 o 
  -8   9   1      170.46      252.16     23.19 o 
  -7   9   1        6.17        1.60      7.33 o 
  -6   9   1       55.50       53.89     10.46 o 
  -5   9   1      315.52      329.55     14.22 o 
  -4   9   1       76.32       61.98      3.96 o 
  -3   9   1      381.23      412.51      7.72 o 
  -2   9   1      111.69      118.41      4.75 o 
  -1   9   1      677.44      697.79      7.63 o 
   0   9   1    18299.72    18127.81    154.80 o 
   1   9   1       12.76       13.35      2.51 o 
   2   9   1       39.86       36.36      2.73 o 
   3   9   1      254.32      236.19      5.28 o 
   4   9   1     1739.67     1643.47     18.77 o 
   5   9   1       51.78       55.95      6.88 o 
   6   9   1      441.66      495.55     26.38 o 
   7   9   1       69.42       64.47     11.99 o 
  -8  10   1       27.81       64.23     26.79 o 
  -7  10   1      153.12      122.24     14.99 o 
  -6  10   1        9.89        8.12      4.03 o 
  -5  10   1      103.00      102.34      8.20 o 
  -4  10   1      635.76      628.79     20.11 o 
  -3  10   1     1232.38     1216.38     17.16 o 
  -2  10   1      465.49      473.63      9.97 o 
  -1  10   1      557.06      516.26      8.04 o 
   0  10   1     2692.54     2666.64     27.46 o 
   1  10   1     3123.38     3007.52     35.77 o 
   2  10   1      238.98      246.34      6.48 o 
   3  10   1       42.54       49.69      3.10 o 
   4  10   1      262.61      239.62      7.18 o 
   5  10   1      714.78      694.10     19.88 o 
   6  10   1      668.28      683.96     30.62 o 
   7  10   1        1.90       -2.87     10.28 o 
  -7  11   1       20.87       14.69      9.32 o 
  -6  11   1      138.12      122.79     12.92 o 
  -5  11   1       72.24       61.61      6.68 o 
  -4  11   1      379.45      361.36     19.75 o 
  -3  11   1       88.59       91.73      4.98 o 
  -2  11   1       44.27       59.71      4.59 o 
  -1  11   1      225.28      258.83      6.57 o 
   0  11   1        0.48        0.69      2.95 o 
   1  11   1      521.46      517.90     22.66 o 
   2  11   1      161.23      183.21      8.53 o 
   3  11   1      297.02      273.27      7.92 o 
   4  11   1      209.81      218.47      7.79 o 
   5  11   1        0.02       -4.32      4.32 o 
   6  11   1        1.00       14.62      9.94 o 
   7  11   1       12.31       14.78      7.78 o 
  -7  12   1      121.71      141.56     17.29 o 
  -6  12   1       54.29       55.75     10.60 o 
  -5  12   1       70.14       75.95      7.78 o 
  -4  12   1      228.33      245.05      9.11 o 
  -3  12   1     1665.30     1665.65     19.89 o 
  -2  12   1      559.03      594.44     16.48 o 
  -1  12   1       97.81      106.71      5.22 o 
   0  12   1     1368.69     1383.34     50.63 o 
   1  12   1     5767.52     5404.34     73.38 o 
   2  12   1      530.40      600.18     11.27 o 
   3  12   1        5.73        3.74      1.84 o 
   4  12   1       82.78       90.55      5.25 o 
   5  12   1      215.59      203.69     11.15 o 
   6  12   1       29.78       38.08      9.32 o 
   7  12   1        7.97        9.88      8.33 o 
  -7  13   1       61.22       82.02     22.06 o 
  -6  13   1       27.04       18.80     15.33 o 
  -5  13   1      193.26      205.55      9.49 o 
  -4  13   1      468.29      489.60     13.47 o 
  -3  13   1        3.94       13.87      4.73 o 
  -2  13   1        0.10        2.38      5.91 o 
  -1  13   1       77.83       91.47      5.00 o 
   0  13   1     2379.74     2361.04     26.85 o 
   1  13   1      177.62      162.08     14.17 o 
   2  13   1       13.32       11.15      2.33 o 
   3  13   1       81.88       82.42     10.79 o 
   4  13   1      770.35      800.25     15.11 o 
   5  13   1       23.42       15.80      3.61 o 
   6  13   1      263.80      274.65     20.32 o 
   7  13   1        0.70        2.56      7.08 o 
  -7  14   1       57.76       77.01     24.39 o 
  -6  14   1       78.14       66.74     11.14 o 
  -5  14   1      589.67      601.97     17.79 o 
  -4  14   1      511.13      546.26     14.80 o 
  -3  14   1      522.41      510.86     18.20 o 
  -2  14   1      315.19      303.83      7.24 o 
  -1  14   1      291.92      321.31      9.36 o 
   0  14   1     2180.09     2164.64     50.35 o 
   1  14   1     2711.52     2595.24     55.08 o 
   2  14   1      580.26      614.34     12.19 o 
   3  14   1      331.10      317.94     20.28 o 
   4  14   1       25.71       26.08      3.14 o 
   5  14   1       11.67        8.50      3.81 o 
   6  14   1      124.96      175.18     19.77 o 
   7  14   1        1.64        3.52      6.87 o 
  -7  15   1      111.48      131.55     16.10 o 
  -6  15   1       82.15      126.06     30.34 o 
  -5  15   1      535.56      539.74     16.98 o 
  -4  15   1      315.26      357.83     16.75 o 
  -3  15   1       22.34       29.95      5.53 o 
  -2  15   1       98.15      105.23      6.75 o 
  -1  15   1       23.70       51.91     23.95 o 
   0  15   1     2555.68     2595.99     39.28 o 
   1  15   1      349.36      389.81     22.36 o 
   2  15   1      177.85      206.85     17.12 o 
   3  15   1      342.91      355.39     22.33 o 
   4  15   1       27.53       25.79      3.28 o 
   5  15   1       84.15       85.31      9.24 o 
   6  15   1      985.10      988.98     37.37 o 
   7  15   1        0.01        4.19      6.37 o 
  -7  16   1        5.93       27.22     11.38 o 
  -6  16   1      481.65      441.88     31.99 o 
  -5  16   1      587.74      566.05     21.76 o 
  -4  16   1       68.40       77.53      9.76 o 
  -3  16   1      137.48      141.41      9.79 o 
  -2  16   1      139.65      144.30      5.59 o 
  -1  16   1     4637.54     4909.83     54.20 o 
   0  16   1     1491.22     1619.26     61.92 o 
   1  16   1      657.90      692.21     30.37 o 
   2  16   1       21.26       37.15      8.44 o 
   3  16   1      510.64      497.53     26.83 o 
   4  16   1      260.91      251.26      9.45 o 
   5  16   1      132.17      138.16     11.77 o 
   6  16   1       40.41       69.70     14.76 o 
   7  16   1        7.35        6.84      6.46 o 
  -7  17   1       51.32       51.12     11.20 o 
  -6  17   1       62.50       65.95     12.68 o 
  -5  17   1      204.04      225.09     12.03 o 
  -4  17   1      326.17      350.08     18.08 o 
  -3  17   1      133.12      121.35      9.57 o 
  -2  17   1      498.25      512.26     10.79 o 
  -1  17   1      961.63     1007.96     59.42 o 
   0  17   1     4901.93     4996.00     72.60 o 
   1  17   1        6.29       10.65      6.87 o 
   2  17   1       12.97       34.71      9.48 o 
   3  17   1      440.65      443.81     26.64 o 
   4  17   1      144.43      154.96     10.30 o 
   5  17   1       77.67       85.13      9.66 o 
   6  17   1      162.39      142.73     18.23 o 
   7  17   1       32.97       55.01     11.80 o 
  -7  18   1        3.86        8.13      7.63 o 
  -6  18   1       10.24        9.50     12.20 o 
  -5  18   1      230.03      342.27    111.70 o 
  -4  18   1        4.27        6.12      8.15 o 
  -3  18   1        8.22        7.55      3.86 o 
  -2  18   1      816.55      823.60     14.42 o 
  -1  18   1     1382.33     1434.35     24.51 o 
   0  18   1      180.45      392.13     76.59 o 
   1  18   1       22.94       28.26      8.83 o 
   2  18   1       25.85       33.98      8.31 o 
   3  18   1      102.32      120.49     15.23 o 
   4  18   1        4.04        5.33      4.23 o 
   5  18   1      198.09      188.90     13.83 o 
   6  18   1        0.40        7.54      7.48 o 
   7  18   1       20.30       38.42     11.05 o 
  -7  19   1       19.37       33.31     10.02 o 
  -6  19   1      189.47      200.40     18.60 o 
  -5  19   1     1483.35     1464.15     38.52 o 
  -4  19   1      198.73      205.54     14.06 o 
  -3  19   1       57.08       47.97      6.56 o 
  -2  19   1      186.50      193.14      9.69 o 
  -1  19   1     2616.07     2504.13     43.62 o 
   0  19   1     1553.33     1601.47     34.69 o 
   1  19   1        3.74        8.73      7.59 o 
   2  19   1       79.41       97.23     12.31 o 
   3  19   1      690.77      727.92     35.73 o 
   4  19   1        0.80        0.71      4.39 o 
   5  19   1      157.27      162.24     13.46 o 
   6  19   1      287.56      260.10     20.50 o 
   7  19   1       30.95       37.86     10.56 o 
  -7  20   1       57.54       50.21     11.53 o 
  -6  20   1      155.09      163.31     25.70 o 
  -5  20   1      482.50      506.08     23.56 o 
  -4  20   1      449.09      471.59     28.84 o 
  -3  20   1        0.15        3.94      4.32 o 
  -2  20   1      957.41      967.42     17.00 o 
  -1  20   1      253.08      323.92     48.52 o 
   0  20   1       32.80       81.26     42.55 o 
   1  20   1       53.82       54.49     11.29 o 
   2  20   1       88.32       82.49     13.45 o 
   3  20   1       12.80       38.85     12.66 o 
   4  20   1        8.30       11.23      7.06 o 
   5  20   1       89.75       81.64     17.60 o 
   6  20   1       12.06       14.93     12.63 o 
   7  20   1       72.31       77.30     13.53 o 
  -7  21   1       52.67       80.77     20.39 o 
  -6  21   1      284.42      296.13     31.58 o 
  -5  21   1       71.05      114.35     12.99 o 
  -4  21   1      122.48      133.57     16.98 o 
  -3  21   1       49.93       48.10      7.39 o 
  -2  21   1       26.40       52.22     20.06 o 
  -1  21   1     1202.67     1271.35     32.95 o 
   0  21   1      851.33      870.90     27.20 o 
   1  21   1        0.05       -1.52      5.85 o 
   2  21   1      135.49      117.07     15.42 o 
   3  21   1       46.97       61.07     12.69 o 
   4  21   1        5.07       11.85      5.29 o 
   5  21   1       49.69       35.95     12.25 o 
   6  21   1      128.86      103.88     18.89 o 
  -7  22   1       60.73       68.08     13.26 o 
  -6  22   1      354.84      343.36     33.93 o 
  -5  22   1       85.61      119.02     13.04 o 
  -4  22   1      527.29      515.62     31.86 o 
  -3  22   1        4.51        0.24      3.96 o 
  -2  22   1     1342.62     1325.19     28.73 o 
  -1  22   1     1223.66     1246.58     33.44 o 
   0  22   1        8.00       23.16      9.67 o 
   1  22   1       80.87       74.98     12.29 o 
   2  22   1      108.62      120.41     15.82 o 
   3  22   1        8.35       26.85      9.92 o 
   4  22   1      190.95      170.34     19.30 o 
   5  22   1       10.02        9.51      5.09 o 
   6  22   1       31.83       41.28     14.22 o 
  -6  23   1       76.75      112.48     21.09 o 
  -5  23   1      183.94      179.22     15.84 o 
  -4  23   1       62.00       92.87     15.71 o 
  -3  23   1       15.19       14.64      5.46 o 
  -2  23   1        7.86       37.21     16.60 o 
  -1  23   1       12.61       54.67     11.68 o 
   0  23   1       98.20      103.80     10.49 o 
   1  23   1        0.77       -7.87      7.87 o 
   2  23   1       65.65       62.48     12.46 o 
   3  23   1       97.18       71.76     13.73 o 
   4  23   1        1.29       -7.88      8.18 o 
   5  23   1       22.99        6.88      5.20 o 
   6  23   1       32.38       34.36     13.61 o 
  -6  24   1       29.58       16.90     10.13 o 
  -5  24   1       41.99       55.87      9.86 o 
  -4  24   1      768.32      761.96     40.12 o 
  -3  24   1      130.64      112.19     11.05 o 
  -2  24   1     1119.14     1125.35     24.14 o 
  -1  24   1       68.14       78.28      9.63 o 
   0  24   1        7.94        6.85      4.62 o 
   1  24   1       30.89       15.57      6.91 o 
   2  24   1      171.64      138.04     17.14 o 
   3  24   1       23.90       14.95      8.92 o 
   4  24   1      171.71      168.47     20.45 o 
   5  24   1        2.22        4.99      6.28 o 
   6  24   1       83.07       81.56     17.33 o 
  -6  25   1        4.63       13.83     11.95 o 
  -5  25   1       21.83       32.29      8.69 o 
  -4  25   1       28.29       38.50     12.03 o 
  -3  25   1      149.03      144.17     13.08 o 
  -2  25   1        1.66       41.77      9.55 o 
  -1  25   1      166.19      158.42     13.30 o 
   0  25   1      151.73      161.21     13.81 o 
   1  25   1       21.22       17.55      8.54 o 
   2  25   1       58.86       39.08      9.75 o 
   3  25   1      232.74      175.56     20.14 o 
   4  25   1       56.61       52.64     12.42 o 
   5  25   1        0.11       -4.64      5.76 o 
   6  25   1        1.20       13.84     12.13 o 
  -6  26   1      141.88      249.67     30.99 o 
  -5  26   1       39.30       49.56      9.34 o 
  -4  26   1      528.72      454.57     32.77 o 
  -3  26   1      145.62      163.64     14.45 o 
  -2  26   1      508.25      545.94     24.66 o 
  -1  26   1      108.85       98.87     18.85 o 
   0  26   1       10.63        7.04      7.42 o 
   1  26   1       47.95       46.46     10.95 o 
   2  26   1       12.94        3.07      8.27 o 
   3  26   1       37.56       46.49     12.26 o 
   4  26   1      161.86      165.83     20.37 o 
   5  26   1       13.59       12.73     12.31 o 
   6  26   1       97.32       86.77     16.41 o 
  -6  27   1      466.04      512.57     41.96 o 
  -5  27   1        8.15       19.76      8.38 o 
  -4  27   1        7.83       19.09     10.72 o 
  -3  27   1      292.36      294.41     18.90 o 
  -2  27   1      274.57      269.95     18.07 o 
  -1  27   1      216.96      232.89     17.21 o 
   0  27   1       13.22        8.38      5.39 o 
   1  27   1        9.78        1.06      7.56 o 
   2  27   1       90.75       73.82     12.87 o 
   3  27   1      964.97      804.06     45.10 o 
   4  27   1        3.95        7.38      8.06 o 
   5  27   1        3.59        1.78      5.00 o 
   6  27   1       37.12       52.55     16.08 o 
  -6  28   1        9.13       23.77     12.91 o 
  -5  28   1      169.35      211.11     23.43 o 
  -4  28   1      346.61      353.41     29.81 o 
  -3  28   1      170.63      189.45     16.11 o 
  -2  28   1      154.48      150.81     13.94 o 
  -1  28   1      883.58      825.16     31.15 o 
   0  28   1        3.43       11.48      9.53 o 
   1  28   1      166.23      147.01     19.52 o 
   2  28   1       13.73       13.62      7.86 o 
   3  28   1      425.28      402.00     32.87 o 
   4  28   1       23.92       23.93     10.32 o 
   5  28   1       15.40       12.54      6.04 o 
  -6  29   1        7.31        9.30     10.51 o 
  -5  29   1      269.25      302.56     21.60 o 
  -4  29   1       34.05       29.55     12.70 o 
  -3  29   1      265.98      265.22     18.35 o 
  -2  29   1       83.37       85.63     11.35 o 
  -1  29   1      679.23      644.51     28.51 o 
   0  29   1      330.06      311.70     19.86 o 
   1  29   1       21.53       43.12     11.90 o 
   2  29   1       28.83       38.86     12.13 o 
   3  29   1       81.54      116.70     19.28 o 
   4  29   1       74.57       96.94     18.73 o 
   5  29   1        3.45        9.59      6.78 o 
  -5  30   1      494.77      496.34     27.61 o 
  -4  30   1       60.74       66.44     15.09 o 
  -3  30   1       61.91       70.25     10.60 o 
  -2  30   1      185.22      193.94     16.34 o 
  -1  30   1      173.11      163.48     15.61 o 
   0  30   1      137.60      140.49     14.13 o 
   1  30   1       79.47       94.00     17.37 o 
   2  30   1        1.24      -10.35     10.35 o 
   3  30   1       57.98       54.66     14.14 o 
   4  30   1       78.38       59.23     14.22 o 
   5  30   1       35.06       34.37      9.76 o 
  -5  31   1      210.28      220.31     19.28 o 
  -4  31   1        5.75        6.15      9.28 o 
  -3  31   1      261.69      225.62     18.81 o 
  -2  31   1       15.32       14.68      7.43 o 
  -1  31   1       42.57       50.39      9.97 o 
   0  31   1       27.42       24.29      7.82 o 
   1  31   1        7.99        2.85      8.12 o 
   2  31   1        2.74       -0.54      6.55 o 
   3  31   1      105.27      113.89     19.06 o 
   4  31   1        1.31       14.78     10.03 o 
   5  31   1       11.45        8.52      6.82 o 
  -5  32   1        2.99       36.15     10.28 o 
  -4  32   1       24.82       18.56      9.21 o 
  -3  32   1       10.69       11.80      6.15 o 
  -2  32   1       32.73       50.75      9.68 o 
  -1  32   1       17.95       10.07      7.90 o 
   0  32   1       23.51       11.51      6.04 o 
   1  32   1      102.62      106.62     18.19 o 
   2  32   1       66.42       45.03     12.21 o 
   3  32   1      162.16      126.43     20.10 o 
   4  32   1       96.75       90.92     18.41 o 
   5  32   1       24.26       42.18     13.39 o 
  -5  33   1      143.57      166.00     24.52 o 
  -4  33   1       11.66       11.97      7.34 o 
  -3  33   1       97.36       96.15     12.83 o 
  -2  33   1        6.35       17.59      6.99 o 
  -1  33   1      182.07      209.50     18.20 o 
   0  33   1       69.64       58.08     10.50 o 
   1  33   1        9.53       18.28      9.94 o 
   2  33   1      134.13       92.16     17.70 o 
   3  33   1       26.11       12.03     10.45 o 
   4  33   1        3.84       28.21     12.36 o 
  -4  34   1       41.08       53.21     15.83 o 
  -3  34   1       74.66       89.49     12.82 o 
  -2  34   1       30.04       29.48      7.83 o 
  -1  34   1        0.04        6.58      6.30 o 
   0  34   1        9.75       14.92      7.51 o 
   1  34   1       25.23       18.73      9.60 o 
   2  34   1      116.57      122.24     21.88 o 
   3  34   1       80.28       53.88     14.84 o 
   4  34   1      138.49      146.88     23.45 o 
  -4  35   1        5.57       -4.43      9.28 o 
  -3  35   1        1.01       13.60      8.00 o 
  -2  35   1       17.06       24.05      7.58 o 
  -1  35   1      107.12      116.26     14.18 o 
   0  35   1        1.03       10.20     11.36 o 
   1  35   1       22.50       27.09     11.88 o 
   2  35   1       45.98       69.91     17.00 o 
   3  35   1       62.44       47.24     14.34 o 
   4  35   1      391.91      383.80     37.59 o 
  -4  36   1        3.94       -7.11      9.35 o 
  -3  36   1       29.28       30.32      9.18 o 
  -2  36   1       31.35       35.46      8.67 o 
  -1  36   1        0.21       41.55     11.02 o 
   0  36   1       81.85       79.53     18.17 o 
   1  36   1        7.54       22.11     10.45 o 
   2  36   1        4.80       16.85     10.83 o 
   3  36   1        0.04       27.57     14.53 o 
   4  36   1      224.74      227.22     30.13 o 
  -4  37   1       23.27        5.95      8.54 o 
  -3  37   1       20.53       25.88      9.39 o 
  -2  37   1       10.19       12.11      6.32 o 
  -1  37   1      102.84      110.99     14.65 o 
   0  37   1      364.24      312.30     34.27 o 
   1  37   1        9.82       19.52     12.23 o 
   2  37   1       56.97       60.51     16.88 o 
   3  37   1       82.11       96.64     19.88 o 
  -3  38   1       46.40       51.04     16.88 o 
  -2  38   1       20.70       22.33      8.33 o 
  -1  38   1      133.61      172.74     18.03 o 
   0  38   1        4.29       11.15     10.25 o 
   1  38   1       22.94       38.37     14.13 o 
   2  38   1       16.44        9.49     11.51 o 
   3  38   1        0.09       68.18     24.01 o 
  -3  39   1       64.85      101.72     21.61 o 
  -2  39   1       19.64       17.25      7.84 o 
  -1  39   1        9.28       24.88     13.39 o 
   0  39   1       58.30       71.01     18.06 o 
   1  39   1        7.00       -2.60      8.28 o 
   2  39   1       27.35       54.40     17.49 o 
   3  39   1       20.25       30.76     13.71 o 
  -2  40   1        0.01       -0.42      8.52 o 
  -1  40   1       29.68       53.27     15.59 o 
   0  40   1      219.05      240.29     31.68 o 
   1  40   1       32.41       25.70     12.37 o 
   2  40   1        6.44       29.17     13.50 o 
  -2  41   1       85.06      104.35     20.95 o 
  -1  41   1       32.20       34.73     15.90 o 
   0  41   1      600.93      629.06     50.79 o 
   1  41   1       16.63       15.04     11.41 o 
   0  42   1      441.07      436.26     43.95 o 
  -8   0   2       16.58       29.37     14.30 o 
  -6   0   2      558.12      559.37     37.52 o 
  -4   0   2       20.04       22.61      4.19 o 
  -2   0   2        0.92        4.33      2.24 o 
   0   0   2     1284.37     1245.40     25.37 o 
   2   0   2     4399.19     4457.50     40.26 o 
   4   0   2       87.49       92.34      9.25 o 
   6   0   2      104.88       95.29     11.97 o 
  -8   1   2       23.91       21.93      8.34 o 
  -7   1   2        0.00        1.45     13.33 o 
  -6   1   2       39.16       32.86      7.35 o 
  -5   1   2        3.30        6.99      3.23 o 
  -4   1   2       84.81       78.63      4.88 o 
  -3   1   2     2023.39     2200.18     20.41 o 
  -2   1   2      165.45      161.90      4.63 o 
  -1   1   2      300.67      296.79      6.24 o 
   0   1   2     3719.04     3544.46     30.28 o 
   1   1   2       18.90       23.83      1.43 o 
   2   1   2     1619.94     1575.53     13.23 o 
   3   1   2        1.10        0.10      2.15 o 
   4   1   2      242.46      253.03     10.14 o 
   5   1   2       27.23       18.39      3.99 o 
   6   1   2       28.79       25.26      8.15 o 
   7   1   2       12.93       14.41      6.66 o 
  -8   2   2        2.93        3.81      6.75 o 
  -7   2   2        4.59       22.37      9.71 o 
  -6   2   2      663.06      593.46     18.73 o 
  -5   2   2       18.53       19.63      3.73 o 
  -4   2   2      651.56      660.54     14.15 o 
  -3   2   2     2301.12     2465.29     22.89 o 
  -2   2   2       13.67       12.92      2.31 o 
  -1   2   2      617.83      605.62      6.60 o 
   0   2   2     5755.90     5611.15    118.96 o 
   1   2   2     3029.18     3029.35     15.03 o 
   2   2   2     6383.91     6307.73     36.45 o 
   3   2   2      125.28      120.66      5.10 o 
   4   2   2       89.26       83.70      4.84 o 
   5   2   2      112.51      106.51      7.69 o 
   6   2   2     1531.05     1524.92     31.23 o 
   7   2   2       27.38       28.10      8.27 o 
  -8   3   2       31.67       42.77     10.92 o 
  -7   3   2       48.80       35.86     14.45 o 
  -6   3   2       21.60       18.17      4.71 o 
  -5   3   2       14.71       13.27      3.29 o 
  -4   3   2      107.36       65.78     14.46 o 
  -3   3   2     3058.79     3325.02     18.09 o 
  -2   3   2        2.02        2.12      1.87 o 
  -1   3   2      101.23       99.55      4.84 o 
   0   3   2     2028.46     1874.75     24.51 o 
   1   3   2      165.86      137.65      3.79 o 
   2   3   2      246.52      236.10      5.49 o 
   3   3   2        4.55        6.09      1.82 o 
   4   3   2      385.49      411.93     10.31 o 
   5   3   2       19.10       17.86      5.91 o 
   6   3   2      502.67      525.47     21.16 o 
   7   3   2       33.22       38.56      9.65 o 
  -8   4   2        5.75        7.21      8.15 o 
  -7   4   2       85.97      119.89     11.96 o 
  -6   4   2      365.18      330.87     13.99 o 
  -5   4   2       40.38       38.08      4.33 o 
  -4   4   2      416.19      460.08      8.95 o 
  -3   4   2     6727.78     7150.24     34.11 o 
  -2   4   2       55.22       48.61      4.96 o 
  -1   4   2     1342.64     1363.39     13.72 o 
   0   4   2     1433.42     1407.23     15.39 o 
   1   4   2    39635.11    40637.52    175.45 o 
   2   4   2      977.19      964.29     12.68 o 
   3   4   2      166.50      167.59      5.41 o 
   4   4   2        8.30        1.38      4.07 o 
   5   4   2      617.60      578.22     15.47 o 
   6   4   2       35.12       15.51     26.50 o 
   7   4   2       27.94       28.89     11.40 o 
  -8   5   2        8.04       13.63     10.83 o 
  -7   5   2      183.35      212.71     12.39 o 
  -6   5   2       16.37       12.43      4.30 o 
  -5   5   2        3.97        3.22      3.82 o 
  -4   5   2       12.06       19.95      2.78 o 
  -3   5   2     2178.94     2233.53     17.03 o 
  -2   5   2      258.24      264.64     11.41 o 
  -1   5   2       62.61       54.06      5.35 o 
   0   5   2      547.74      497.64      9.33 o 
   1   5   2    38933.05    40399.16     81.91 o 
   2   5   2       11.58       11.69      1.83 o 
   3   5   2        2.28        1.63      2.15 o 
   4   5   2      641.18      613.98     16.86 o 
   5   5   2     1552.78     1519.39     28.75 o 
   6   5   2      478.42      454.67     24.98 o 
   7   5   2       15.13       19.74      7.89 o 
  -8   6   2       11.24        7.30      7.81 o 
  -7   6   2        3.65        5.28      4.14 o 
  -6   6   2      314.28      290.21     13.25 o 
  -5   6   2        6.74        5.92      3.31 o 
  -4   6   2     3237.89     3363.43     25.84 o 
  -3   6   2        1.76        2.84      1.41 o 
  -2   6   2      319.11      335.76      8.00 o 
  -1   6   2     1516.20     1533.65     26.69 o 
   0   6   2     5157.46     5085.60     25.81 o 
   1   6   2        7.75       13.94      2.41 o 
   2   6   2      195.48      183.73      5.60 o 
   3   6   2      267.44      261.16     11.88 o 
   4   6   2       27.85       28.90      8.60 o 
   5   6   2      894.97      850.64     22.06 o 
   6   6   2      171.88      174.18     18.91 o 
   7   6   2        0.37       -6.93      6.93 o 
  -8   7   2       14.60        6.92      6.08 o 
  -7   7   2      185.24      192.20     17.82 o 
  -6   7   2       34.63       39.71      7.44 o 
  -5   7   2        1.75        5.03      3.86 o 
  -4   7   2      631.41      646.46     19.84 o 
  -3   7   2      509.21      496.20     10.00 o 
  -2   7   2      784.82      769.69     15.82 o 
  -1   7   2     1048.09     1070.69     11.47 o 
   0   7   2       12.80       16.01      2.18 o 
   1   7   2     5139.36     4989.41     66.17 o 
   2   7   2      372.69      421.33     19.07 o 
   3   7   2       90.62       87.63      5.63 o 
   4   7   2      751.88      709.06     18.59 o 
   5   7   2       96.02       92.28      8.17 o 
   6   7   2        6.28       -7.72      7.72 o 
   7   7   2       34.65       57.48     11.12 o 
  -8   8   2        7.18       16.07      9.87 o 
  -7   8   2        3.77       -2.44      7.75 o 
  -6   8   2        0.18        2.93      3.88 o 
  -5   8   2       70.99       66.11      7.49 o 
  -4   8   2      853.83      842.64     13.55 o 
  -3   8   2      709.29      716.89     12.64 o 
  -2   8   2      219.34      235.83      5.89 o 
  -1   8   2      662.51      659.20     17.37 o 
   0   8   2      574.28      563.65      9.74 o 
   1   8   2      185.73      155.16     12.57 o 
   2   8   2      334.44      408.96     10.04 o 
   3   8   2      152.13      159.77      8.50 o 
   4   8   2      229.20      227.94     10.99 o 
   5   8   2      234.46      166.34     55.37 o 
   6   8   2      225.53      247.44     18.54 o 
   7   8   2       37.93       55.06     11.20 o 
  -8   9   2       11.09       71.22     39.37 o 
  -7   9   2      142.48      138.81     15.63 o 
  -6   9   2       27.23        9.85      5.03 o 
  -5   9   2        2.78        3.82      3.94 o 
  -4   9   2      704.42      742.25     13.62 o 
  -3   9   2       53.44       48.43      5.07 o 
  -2   9   2      162.02      164.39      6.97 o 
  -1   9   2      154.93      160.42      5.97 o 
   0   9   2     1258.58     1257.59     17.50 o 
   1   9   2      362.82      311.79      8.41 o 
   2   9   2      189.10      177.78      8.18 o 
   3   9   2       15.71       15.16      3.31 o 
   4   9   2      901.54      846.53     17.63 o 
   5   9   2      365.84      374.52     15.47 o 
   6   9   2      202.84      217.36     18.71 o 
   7   9   2      138.24      149.90     16.40 o 
  -8  10   2      179.70      308.93     72.51 o 
  -7  10   2       18.31       21.09      7.88 o 
  -6  10   2      212.41      195.55     12.67 o 
  -5  10   2      228.43      214.85     12.09 o 
  -4  10   2     1159.37     1183.15     22.96 o 
  -3  10   2        9.04       16.04      2.40 o 
  -2  10   2       79.26       74.53      9.82 o 
  -1  10   2      525.61      561.30     11.04 o 
   0  10   2      193.26      178.23      6.04 o 
   1  10   2      560.21      566.03     11.80 o 
   2  10   2      167.76      159.84      9.08 o 
   3  10   2      396.99      369.52     10.87 o 
   4  10   2       27.10       31.15      4.26 o 
   5  10   2      200.42      189.59     18.70 o 
   6  10   2      110.43      102.63     13.11 o 
   7  10   2       34.47       42.28     11.15 o 
  -7  11   2       74.39       78.83     11.73 o 
  -6  11   2      171.83      172.31     17.02 o 
  -5  11   2        0.04        2.23      4.19 o 
  -4  11   2     3578.71     3514.27     41.76 o 
  -3  11   2       30.87       35.83      3.08 o 
  -2  11   2      255.43      252.72      8.81 o 
  -1  11   2     1045.92     1059.13     15.58 o 
   0  11   2      755.52      783.20     14.36 o 
   1  11   2      131.42      108.76      5.61 o 
   2  11   2       19.24       12.87      3.92 o 
   3  11   2       24.60       17.65      3.22 o 
   4  11   2       73.22       70.80     21.32 o 
   5  11   2      372.84      366.65     15.65 o 
   6  11   2        6.15        0.74      5.67 o 
   7  11   2      146.31      135.86     16.45 o 
  -7  12   2        0.24        1.24      7.72 o 
  -6  12   2        3.26        6.00      4.70 o 
  -5  12   2      708.01      691.16     21.35 o 
  -4  12   2     1922.17     1848.09     28.89 o 
  -3  12   2        5.47        9.87      1.98 o 
  -2  12   2      498.64      508.28     29.04 o 
  -1  12   2      135.07      142.10      5.96 o 
   0  12   2     1184.37     1148.53     22.21 o 
   1  12   2        7.32        4.52      2.03 o 
   2  12   2      178.98      187.88     11.58 o 
   3  12   2      220.77      219.46     15.77 o 
   4  12   2       13.10       14.34      4.22 o 
   5  12   2      559.87      548.63     18.80 o 
   6  12   2       88.74       86.47     12.34 o 
   7  12   2       31.73       48.71     11.82 o 
  -7  13   2        1.05        6.76      6.61 o 
  -6  13   2      206.51      218.41     13.70 o 
  -5  13   2       26.79       34.41      6.05 o 
  -4  13   2       37.60       50.74      9.19 o 
  -3  13   2     1155.14     1201.74     29.10 o 
  -2  13   2      220.36      246.14     25.24 o 
  -1  13   2       15.59       14.73      2.49 o 
   0  13   2       25.15       18.67      3.48 o 
   1  13   2      631.09      667.34     15.09 o 
   2  13   2       19.24       15.17      3.16 o 
   3  13   2       18.79       12.57     11.52 o 
   4  13   2        8.71       13.35      3.73 o 
   5  13   2        1.21        2.01      4.91 o 
   6  13   2       71.76       73.90     11.11 o 
   7  13   2      148.34      141.10     20.86 o 
  -7  14   2        4.85        9.35      7.18 o 
  -6  14   2      523.09      496.43     20.16 o 
  -5  14   2      228.21      228.28     12.77 o 
  -4  14   2     1155.56     1081.37     13.76 o 
  -3  14   2       36.46       34.62      4.55 o 
  -2  14   2      327.41      260.99     24.31 o 
  -1  14   2       38.29       36.28      6.34 o 
   0  14   2       18.72       15.35      5.55 o 
   1  14   2      144.14      116.22     13.59 o 
   2  14   2      380.99      357.66     20.46 o 
   3  14   2      444.88      435.15     12.98 o 
   4  14   2        1.09        5.68      3.42 o 
   5  14   2      143.03      146.03     11.91 o 
   6  14   2       25.88       29.59      8.92 o 
   7  14   2       36.13       60.99     12.43 o 
  -7  15   2       48.45       55.12     11.33 o 
  -6  15   2      365.62      332.05     16.28 o 
  -5  15   2      179.56      213.96     24.28 o 
  -4  15   2     1119.62      994.16     26.86 o 
  -3  15   2      958.63     1018.24     19.71 o 
  -2  15   2        3.17        5.08      2.25 o 
  -1  15   2      183.66      186.74      9.36 o 
   0  15   2      833.07      870.83     34.36 o 
   1  15   2       45.52       56.33      9.79 o 
   2  15   2      213.22      203.10      9.26 o 
   3  15   2       15.89        7.37      2.46 o 
   4  15   2       78.92       68.89      7.83 o 
   5  15   2       97.50       92.35     10.51 o 
   6  15   2      153.75      156.48     15.84 o 
   7  15   2        0.05        0.53      8.34 o 
  -7  16   2        0.01       10.81      8.07 o 
  -6  16   2       30.11       24.89      8.33 o 
  -5  16   2      500.53      500.79     35.30 o 
  -4  16   2      363.63      342.84     16.09 o 
  -3  16   2        5.90        9.10      7.35 o 
  -2  16   2      364.51      334.69     25.02 o 
  -1  16   2       38.89       32.58      7.04 o 
   0  16   2     1711.44     1782.05     49.84 o 
   1  16   2        6.66       10.34      7.07 o 
   2  16   2      253.87      244.18     19.66 o 
   3  16   2       79.50      113.89      6.57 o 
   4  16   2       34.21       45.27      7.84 o 
   5  16   2      633.64      660.82     25.51 o 
   6  16   2       18.48       28.33      9.73 o 
   7  16   2        1.59        6.06      6.63 o 
  -7  17   2       54.71       45.51     20.76 o 
  -6  17   2      242.99      233.37     26.97 o 
  -5  17   2      714.15      661.16     42.94 o 
  -4  17   2      369.53      374.05     19.09 o 
  -3  17   2      562.64      565.85     27.23 o 
  -2  17   2       41.51       42.48      4.66 o 
  -1  17   2      185.48      165.22     15.49 o 
   0  17   2     3982.12     4082.41     76.42 o 
   1  17   2       18.72       12.61      6.07 o 
   2  17   2      438.87      415.87     25.90 o 
   3  17   2      139.39      143.35      7.39 o 
   4  17   2      296.70      289.07     16.20 o 
   5  17   2        0.01       -2.37      4.83 o 
   6  17   2       43.51       30.18     12.63 o 
   7  17   2        1.07       -5.36      6.16 o 
  -7  18   2       17.94       12.51     16.70 o 
  -6  18   2       21.73       39.91     20.05 o 
  -5  18   2        2.25       50.57     24.52 o 
  -4  18   2      265.00      246.15     14.65 o 
  -3  18   2       29.06       23.32      7.62 o 
  -2  18   2      149.70      139.98      7.70 o 
  -1  18   2        0.47       -1.11      5.16 o 
   0  18   2     2240.45     2205.06     59.00 o 
   1  18   2      211.18      222.38     19.06 o 
   2  18   2      105.79      103.02     15.02 o 
   3  18   2      204.57      234.40      9.30 o 
   4  18   2      636.20      600.84     24.04 o 
   5  18   2      326.71      318.02     18.51 o 
   6  18   2        3.42       13.27     11.59 o 
   7  18   2        0.21       -3.40      7.27 o 
  -7  19   2       23.46       17.89     10.33 o 
  -6  19   2      329.27      287.11     21.13 o 
  -5  19   2      646.18      632.11     40.95 o 
  -4  19   2       86.52       78.79      9.87 o 
  -3  19   2       32.92       31.09      8.29 o 
  -2  19   2      149.75      149.03      8.26 o 
  -1  19   2        0.57        6.57      8.19 o 
   0  19   2      241.81      300.28     22.96 o 
   1  19   2       12.50       14.77      7.87 o 
   2  19   2     1037.20     1058.35     42.79 o 
   3  19   2      555.07      478.90     18.28 o 
   4  19   2      173.63      157.58     18.33 o 
   5  19   2        2.05        7.02     10.60 o 
   6  19   2        0.05        8.87      7.70 o 
  -7  20   2       38.96       32.11     10.10 o 
  -6  20   2       40.22       52.24      9.65 o 
  -5  20   2      237.34      226.21     25.32 o 
  -4  20   2       10.40       10.13      5.96 o 
  -3  20   2       19.90       42.76      9.77 o 
  -2  20   2      465.39      485.67     14.91 o 
  -1  20   2     1527.72     1588.03     50.81 o 
   0  20   2     1724.18     1743.48     54.52 o 
   1  20   2      429.81      405.30     27.95 o 
   2  20   2       79.06       60.23     12.55 o 
   3  20   2      833.31      784.96     16.87 o 
   4  20   2       71.79       68.31     13.17 o 
   5  20   2      231.02      230.46     15.99 o 
   6  20   2       29.23       40.20     12.70 o 
  -7  21   2        0.19       -1.20     22.08 o 
  -6  21   2        0.00       -8.14      8.72 o 
  -5  21   2       52.28      227.10     36.40 o 
  -4  21   2       28.81       34.31      6.60 o 
  -3  21   2      115.03      122.74     15.01 o 
  -2  21   2       37.34       41.38     14.74 o 
  -1  21   2     3855.67     3876.78     82.46 o 
   0  21   2       11.13       29.54     15.03 o 
   1  21   2       22.45       25.33      9.72 o 
   2  21   2      539.81      545.87     31.98 o 
   3  21   2       18.56       40.70     12.55 o 
   4  21   2       31.85       46.64     11.66 o 
   5  21   2        1.22        3.09      5.24 o 
   6  21   2       26.33       29.55     10.96 o 
  -7  22   2       30.21       22.08     10.03 o 
  -6  22   2       55.05       44.09     14.91 o 
  -5  22   2     1498.04     1400.70     61.47 o 
  -4  22   2       57.00       49.80     10.37 o 
  -3  22   2       34.15       48.14     11.36 o 
  -2  22   2      560.21      555.46     31.54 o 
  -1  22   2      495.97      590.51     34.05 o 
   0  22   2      406.40      405.10     27.59 o 
   1  22   2      287.55      281.92     23.75 o 
   2  22   2       49.25       49.87     11.85 o 
   3  22   2      345.91      401.09     30.00 o 
   4  22   2      205.22      207.14     21.58 o 
   5  22   2        7.41        3.20      4.45 o 
   6  22   2       28.01       22.45      9.47 o 
  -6  23   2      103.73       91.90     17.52 o 
  -5  23   2        0.06       25.93     22.09 o 
  -4  23   2       30.74       27.63      7.64 o 
  -3  23   2      616.57      597.17     33.64 o 
  -2  23   2       80.22       90.46     15.04 o 
  -1  23   2      649.16      694.10     36.88 o 
   0  23   2       94.82       97.79     14.66 o 
   1  23   2        6.08       15.10      9.00 o 
   2  23   2      212.21      206.36     21.18 o 
   3  23   2      263.07      282.40     25.70 o 
   4  23   2       15.07       24.34     10.38 o 
   5  23   2      144.67      154.02     13.95 o 
   6  23   2       41.94       37.42     10.74 o 
  -6  24   2        0.35       95.04     21.63 o 
  -5  24   2      479.11      576.14     41.41 o 
  -4  24   2       72.47       69.41     11.64 o 
  -3  24   2       92.78       97.72     15.73 o 
  -2  24   2      342.89      324.08     26.02 o 
  -1  24   2        0.03       11.48     11.37 o 
   0  24   2      646.71      658.72     37.23 o 
   1  24   2      113.90      119.72     16.99 o 
   2  24   2        5.00       -1.79      7.12 o 
   3  24   2      218.84      274.92     25.59 o 
   4  24   2        5.98        7.93      7.67 o 
   5  24   2        1.29       20.58      8.49 o 
   6  24   2       11.99        4.51      8.89 o 
  -6  25   2      183.32      225.85     27.74 o 
  -5  25   2     1085.35     1327.58     63.76 o 
  -4  25   2        1.05       -0.16      5.86 o 
  -3  25   2      525.20      528.74     33.01 o 
  -2  25   2      269.74      255.08     24.24 o 
  -1  25   2      297.93      308.34     26.29 o 
   0  25   2        1.54        7.86      8.63 o 
   1  25   2      235.31      209.54     22.34 o 
   2  25   2        9.61       16.47      8.84 o 
   3  25   2      349.77      342.93     29.27 o 
   4  25   2        2.02        6.99     10.78 o 
   5  25   2      230.99      245.91     18.07 o 
   6  25   2       54.73       40.05     11.87 o 
  -6  26   2       28.04       37.72     14.95 o 
  -5  26   2      766.43      793.94     49.59 o 
  -4  26   2       25.15       28.14     10.18 o 
  -3  26   2       42.75       67.13     14.32 o 
  -2  26   2       56.63       50.94     13.21 o 
  -1  26   2       36.35       38.79     12.09 o 
   0  26   2        0.66        5.43      9.36 o 
   1  26   2       52.53       84.16     14.95 o 
   2  26   2       83.55       64.41     13.56 o 
   3  26   2       24.04       30.22     12.24 o 
   4  26   2      458.97      445.36     34.76 o 
   5  26   2       31.83       31.15     25.11 o 
   6  26   2        5.51       25.80     12.92 o 
  -6  27   2      119.52      139.54     21.91 o 
  -5  27   2      169.95      191.89     28.76 o 
  -4  27   2       65.12       58.60     11.91 o 
  -3  27   2      483.54      493.59     33.64 o 
  -2  27   2      596.93      603.52     37.87 o 
  -1  27   2      496.59      501.24     34.87 o 
   0  27   2       79.14       90.10     15.34 o 
   1  27   2      107.84       87.56     16.05 o 
   2  27   2       13.26       14.68     10.14 o 
   3  27   2      220.26      224.34     25.32 o 
   4  27   2      202.76      200.58     25.07 o 
   5  27   2      150.07      159.90     15.36 o 
  -6  28   2        3.68       28.56     14.47 o 
  -5  28   2      157.73      211.06     25.90 o 
  -4  28   2       79.69       94.90     16.25 o 
  -3  28   2       14.06       16.71     10.30 o 
  -2  28   2       13.78       43.18     13.39 o 
  -1  28   2      466.93      501.64     34.93 o 
   0  28   2      124.39      122.49     19.44 o 
   1  28   2       80.05       76.57     15.43 o 
   2  28   2      165.26      177.72     22.21 o 
   3  28   2       12.98       25.95     11.74 o 
   4  28   2      118.94      119.56     19.92 o 
   5  28   2       13.07       28.88      8.36 o 
  -6  29   2       34.68       44.55     13.51 o 
  -5  29   2       50.07       55.63     18.31 o 
  -4  29   2      154.09      195.76     22.05 o 
  -3  29   2      204.16      261.08     25.62 o 
  -2  29   2      279.37      297.14     27.60 o 
  -1  29   2       29.08       60.84     15.83 o 
   0  29   2     1469.70     1503.12     62.05 o 
   1  29   2      181.63      169.26     21.84 o 
   2  29   2       62.06       52.65     14.28 o 
   3  29   2       64.72       55.93     13.69 o 
   4  29   2      124.86      175.21     23.73 o 
   5  29   2       39.83       35.23      9.14 o 
  -5  30   2      150.97      174.77     24.75 o 
  -4  30   2       92.48       89.23     15.54 o 
  -3  30   2        8.36       16.76     10.55 o 
  -2  30   2       38.60       51.72     13.24 o 
  -1  30   2      808.77      825.81     47.09 o 
   0  30   2       74.57      181.20     26.91 o 
   1  30   2      236.78      203.35     24.18 o 
   2  30   2      136.79      140.24     21.44 o 
   3  30   2        2.50        7.35      7.94 o 
   4  30   2        0.41       48.39     16.35 o 
   5  30   2        5.91        8.37      6.57 o 
  -5  31   2       13.04       21.17     14.41 o 
  -4  31   2       83.73      100.07     17.40 o 
  -3  31   2      108.12      137.28     20.65 o 
  -2  31   2       75.64       83.94     16.29 o 
  -1  31   2       45.40       53.14     14.75 o 
   0  31   2     1332.62     1342.00     61.70 o 
   1  31   2        4.96        6.30      8.68 o 
   2  31   2        1.95       -2.36      8.04 o 
   3  31   2        5.37        5.18      9.54 o 
   4  31   2      640.48      597.97     43.86 o 
   5  31   2        5.37        1.42      6.05 o 
  -5  32   2       43.19       46.46     13.78 o 
  -4  32   2      430.85      478.74     36.65 o 
  -3  32   2        6.93        6.71      9.72 o 
  -2  32   2       94.87      107.91     19.82 o 
  -1  32   2      112.44      129.56     21.04 o 
   0  32   2     1295.74     1302.04     62.74 o 
   1  32   2       80.29       91.62     17.91 o 
   2  32   2      162.05      162.36     23.26 o 
   3  32   2       13.98        2.15      8.88 o 
   4  32   2      353.54      304.99     32.47 o 
  -5  33   2        3.46       16.31      9.97 o 
  -4  33   2      324.98      279.02     29.02 o 
  -3  33   2        1.18        2.30      9.09 o 
  -2  33   2       24.81       33.34     11.36 o 
  -1  33   2        1.77        6.28      9.32 o 
   0  33   2      612.24      551.78     42.72 o 
   1  33   2      158.64      144.64     22.03 o 
   2  33   2       14.28        4.99      8.43 o 
   3  33   2       37.78       20.53     11.49 o 
   4  33   2        6.85        1.63      7.05 o 
  -4  34   2      269.91      302.10     30.77 o 
  -3  34   2       35.79       53.61     14.60 o 
  -2  34   2       42.43       29.05     11.38 o 
  -1  34   2       30.18       30.64     12.65 o 
   0  34   2      291.10      270.93     31.44 o 
   1  34   2      173.65      186.07     25.28 o 
   2  34   2       59.62       36.47     12.90 o 
   3  34   2        6.11       12.12     11.14 o 
   4  34   2        0.61       -4.83      8.91 o 
  -4  35   2      104.02      113.22     20.01 o 
  -3  35   2       18.50       21.61     11.18 o 
  -2  35   2        3.50       15.72     10.31 o 
  -1  35   2        0.90        2.53      7.24 o 
   0  35   2       25.79       15.83     11.62 o 
   1  35   2        3.20        3.37      9.70 o 
   2  35   2       11.41       10.44      7.27 o 
   3  35   2       45.18       45.66     15.44 o 
   4  35   2       56.20       55.65     14.74 o 
  -4  36   2        1.16       -9.92      9.92 o 
  -3  36   2       18.50       25.52      9.00 o 
  -2  36   2       15.45       27.70     13.32 o 
  -1  36   2       39.58       28.94     11.66 o 
   0  36   2       77.11       67.58     17.52 o 
   1  36   2       60.32       56.90     15.18 o 
   2  36   2       16.74       28.01     11.53 o 
   3  36   2        5.09       -0.63      9.37 o 
  -3  37   2       90.77      107.55     20.18 o 
  -2  37   2        1.17        8.44      7.35 o 
  -1  37   2        7.78        3.24      7.91 o 
   0  37   2        1.42      -11.21     11.21 o 
   1  37   2        4.43       -0.62     10.99 o 
   2  37   2       20.64       16.42     10.89 o 
   3  37   2        3.97       -2.87      9.49 o 
  -3  38   2        3.87        8.16      8.32 o 
  -2  38   2        0.00       -1.52      7.27 o 
  -1  38   2       54.86       62.19     16.96 o 
   0  38   2       13.90       16.88     11.03 o 
   1  38   2       21.77       38.02     14.73 o 
   2  38   2        2.03       17.70     10.05 o 
   3  38   2        4.80       -9.34      9.34 o 
  -3  39   2       65.34       61.99     16.33 o 
  -2  39   2        7.65       25.42     11.48 o 
  -1  39   2       17.77       22.05     12.49 o 
   0  39   2        0.25       -1.81     10.54 o 
   1  39   2      141.89      139.90     22.67 o 
   2  39   2        3.20        6.17      8.91 o 
  -2  40   2       34.98       36.18     12.97 o 
  -1  40   2       21.74        2.92      9.46 o 
   0  40   2        4.65        6.58     11.15 o 
   1  40   2      111.97      106.34     22.05 o 
   2  40   2       50.04       24.69     11.60 o 
  -1  41   2       27.24       81.76     20.71 o 
   0  41   2       32.63       42.59     14.94 o 
   1  41   2       67.40       63.36     19.18 o 
  -7   0   3       25.26       23.54      9.51 o 
  -5   0   3       54.45       50.74      8.00 o 
  -3   0   3     1008.86     1043.19     26.75 o 
  -1   0   3     1298.07     1236.25     18.88 o 
   1   0   3      384.05      407.97     15.40 o 
   3   0   3       31.87       23.87      3.70 o 
   5   0   3      148.02      165.54     13.90 o 
   7   0   3      188.43      245.94     32.96 o 
  -8   1   3        0.01       -1.39      6.43 o 
  -7   1   3      767.70      767.14     27.19 o 
  -6   1   3       15.50       -3.34      4.16 o 
  -5   1   3      215.65      214.39      9.37 o 
  -4   1   3        6.38        4.36      2.88 o 
  -3   1   3     1054.24     1130.78     16.68 o 
  -2   1   3     1025.84     1168.40     15.62 o 
  -1   1   3       86.60       95.29      3.89 o 
   0   1   3      382.80      395.93      5.98 o 
   1   1   3    10123.78    10246.51     45.03 o 
   2   1   3     4308.91     4477.98     21.12 o 
   3   1   3      768.39      827.23     12.83 o 
   4   1   3        0.00       -0.64      2.80 o 
   5   1   3      542.37      529.71     16.55 o 
   6   1   3      308.04      318.10     14.45 o 
   7   1   3        5.58       45.39     17.85 o 
  -8   2   3        2.84       -2.46      7.75 o 
  -7   2   3       46.38       75.40     11.00 o 
  -6   2   3        0.00        3.56      3.50 o 
  -5   2   3       38.97       36.94      4.76 o 
  -4   2   3        1.52        5.77      1.86 o 
  -3   2   3     3390.03     3493.61     29.51 o 
  -2   2   3      232.85      241.14      6.21 o 
  -1   2   3     2350.61     2285.35     18.20 o 
   0   2   3      270.39      264.14      5.28 o 
   1   2   3       65.87       74.65      4.99 o 
   2   2   3     1185.54     1257.82     13.61 o 
   3   2   3       39.87       26.21      2.51 o 
   4   2   3        2.71        2.03      2.03 o 
   5   2   3      200.71      205.82     10.57 o 
   6   2   3      256.22      268.59     13.43 o 
   7   2   3       51.57       91.81     21.07 o 
  -8   3   3        5.62       12.97      8.22 o 
  -7   3   3      576.43      540.06     22.95 o 
  -6   3   3      366.33      326.09     13.01 o 
  -5   3   3      103.26       99.37      6.58 o 
  -4   3   3      144.20      150.21      4.74 o 
  -3   3   3        0.75        4.45      2.90 o 
  -2   3   3      881.55      915.36     12.04 o 
  -1   3   3        1.47        5.91      2.65 o 
   0   3   3        5.71        4.19      2.56 o 
   1   3   3     5601.73     5581.44     50.59 o 
   2   3   3      550.78      525.27      8.34 o 
   3   3   3      153.71      174.39      9.08 o 
   4   3   3        9.02        6.72      2.86 o 
   5   3   3      285.72      296.12     12.53 o 
   6   3   3      224.35      228.43     17.75 o 
   7   3   3       27.20       37.48     15.53 o 
  -8   4   3       11.30        4.45      6.90 o 
  -7   4   3        0.15       10.99      7.33 o 
  -6   4   3       54.74       76.15      6.64 o 
  -5   4   3      176.68      154.82      8.26 o 
  -4   4   3       32.21       20.62      2.95 o 
  -3   4   3      169.02      153.44      7.23 o 
  -2   4   3      593.98      641.81     11.54 o 
  -1   4   3      138.21      126.72      5.00 o 
   0   4   3      570.27      537.44     39.48 o 
   1   4   3      197.69      181.72      5.00 o 
   2   4   3      422.44      452.77      8.48 o 
   3   4   3       31.37       35.02      2.96 o 
   4   4   3        3.57        0.06      1.90 o 
   5   4   3      102.63       69.38      8.85 o 
   6   4   3        0.31        2.64     14.70 o 
   7   4   3        0.73      -12.62     12.62 o 
  -8   5   3        6.58        7.48     10.33 o 
  -7   5   3      348.61      393.19     16.94 o 
  -6   5   3      629.28      542.58     18.54 o 
  -5   5   3       88.26       78.00      5.98 o 
  -4   5   3       20.88       21.16      2.25 o 
  -3   5   3      665.99      688.78     14.74 o 
  -2   5   3     1705.68     1840.07     23.84 o 
  -1   5   3      110.03      120.22      4.89 o 
   0   5   3     1146.90     1177.18     14.28 o 
   1   5   3     1362.27     1460.35     20.09 o 
   2   5   3       99.27       90.85      4.26 o 
   3   5   3        0.95        2.25      1.37 o 
   4   5   3       23.99       19.67     14.69 o 
   5   5   3       49.60       41.05      5.41 o 
   6   5   3      547.03      541.41     27.03 o 
   7   5   3       39.07       20.98      9.83 o 
  -8   6   3       25.09       27.49      9.74 o 
  -7   6   3       10.30       16.62      5.57 o 
  -6   6   3      958.09      835.75     22.72 o 
  -5   6   3       48.74       45.69      4.56 o 
  -4   6   3       93.44       94.86      4.11 o 
  -3   6   3      252.83      263.23      9.22 o 
  -2   6   3      537.67      554.93     17.50 o 
  -1   6   3      303.91      302.45      7.60 o 
   0   6   3      108.39      109.32      8.27 o 
   1   6   3      110.27      103.06      4.32 o 
   2   6   3      556.66      542.87     10.47 o 
   3   6   3      208.32      176.87      8.34 o 
   4   6   3        1.05       -5.07      5.07 o 
   5   6   3      369.34      322.41     14.15 o 
   6   6   3      932.51     1013.58     43.04 o 
   7   6   3      145.13      148.21     16.29 o 
  -8   7   3       23.48       14.99      8.99 o 
  -7   7   3        1.38       12.11      5.70 o 
  -6   7   3        0.03        4.43      5.01 o 
  -5   7   3       12.13        6.23      3.44 o 
  -4   7   3      136.37      139.42      5.39 o 
  -3   7   3     3063.48     3117.55     28.64 o 
  -2   7   3      534.58      558.55     13.28 o 
  -1   7   3       48.38       39.70      4.47 o 
   0   7   3        8.60        9.11      3.20 o 
   1   7   3      353.83      355.03      7.81 o 
   2   7   3      292.99      290.41      9.27 o 
   3   7   3       77.40       73.19      7.55 o 
   4   7   3      119.63      115.40     10.25 o 
   5   7   3       70.08       63.39      6.90 o 
   6   7   3        5.43        7.43      7.22 o 
   7   7   3        3.54        4.98     14.72 o 
  -8   8   3       19.27       34.02     12.72 o 
  -7   8   3       73.71       97.55      9.91 o 
  -6   8   3      471.95      452.42     19.29 o 
  -5   8   3       69.61       65.45      7.72 o 
  -4   8   3      308.20      300.66      9.40 o 
  -3   8   3     2099.35     2202.84     28.83 o 
  -2   8   3      385.26      386.88     11.23 o 
  -1   8   3      267.29      275.24     10.93 o 
   0   8   3       37.25       31.41      4.02 o 
   1   8   3       10.68       10.78      1.88 o 
   2   8   3      281.66      268.10      8.99 o 
   3   8   3       11.28       21.63      3.81 o 
   4   8   3       12.67       11.32      4.23 o 
   5   8   3       58.42       44.87      7.11 o 
   6   8   3       24.91       21.17      8.77 o 
   7   8   3        0.03        4.07      6.49 o 
  -8   9   3      108.52      111.95     20.80 o 
  -7   9   3       11.04        8.36      6.88 o 
  -6   9   3       90.68       93.46     10.08 o 
  -5   9   3       50.67       52.62      6.68 o 
  -4   9   3       12.69       15.00      2.83 o 
  -3   9   3      310.30      316.34      9.17 o 
  -2   9   3       11.42        6.15      2.11 o 
  -1   9   3      212.21      230.87     10.22 o 
   0   9   3      192.87      192.27      8.94 o 
   1   9   3       55.25       76.92      6.63 o 
   2   9   3       71.07       80.82      8.08 o 
   3   9   3       20.64       23.88      4.12 o 
   4   9   3      110.88      113.13      8.19 o 
   5   9   3        0.53        2.04      5.10 o 
   6   9   3      278.79      286.19     20.24 o 
   7   9   3       16.97       13.79     21.28 o 
  -7  10   3       71.09       94.17     10.19 o 
  -6  10   3      582.88      590.55     22.04 o 
  -5  10   3        1.68        4.50      4.60 o 
  -4  10   3       94.68       78.22      5.82 o 
  -3  10   3      591.83      582.78     12.43 o 
  -2  10   3      615.69      673.44     15.54 o 
  -1  10   3       57.95       58.25      5.47 o 
   0  10   3       48.72       55.92      4.39 o 
   1  10   3      522.40      541.01     26.09 o 
   2  10   3     1262.34     1252.13     31.79 o 
   3  10   3        0.63        4.65      3.92 o 
   4  10   3        7.82        9.99      3.33 o 
   5  10   3        3.26        5.55      3.87 o 
   6  10   3        0.65        2.65      6.30 o 
   7  10   3       54.17       53.28     10.20 o 
  -7  11   3        8.27       13.91      6.03 o 
  -6  11   3      310.58      301.49     16.22 o 
  -5  11   3       15.04       19.57      5.56 o 
  -4  11   3        0.24        2.41      2.22 o 
  -3  11   3      618.80      589.57     12.58 o 
  -2  11   3      749.94      820.26     16.19 o 
  -1  11   3     1636.63     1837.19     24.55 o 
   0  11   3     1129.81     1193.15     19.72 o 
   1  11   3      192.18      221.26     17.38 o 
   2  11   3       18.43       19.39      3.85 o 
   3  11   3        9.37       19.67      3.19 o 
   4  11   3      170.59      171.83      8.76 o 
   5  11   3       38.33       40.22      6.55 o 
   6  11   3      118.98      135.24     15.19 o 
   7  11   3       53.50       34.17      9.05 o 
  -7  12   3        3.22        8.02      8.95 o 
  -6  12   3      111.00      106.58     10.11 o 
  -5  12   3      660.07      642.72     21.80 o 
  -4  12   3      164.61      157.04      9.75 o 
  -3  12   3      507.89      504.48     12.83 o 
  -2  12   3      188.08      179.95      9.13 o 
  -1  12   3     4966.71     5387.17     52.31 o 
   0  12   3       38.85       31.53      3.87 o 
   1  12   3     4027.57     4078.51     52.10 o 
   2  12   3       51.37       44.11      8.30 o 
   3  12   3      432.85      365.49     14.30 o 
   4  12   3       21.95       19.88      7.04 o 
   5  12   3      231.95      239.95     13.48 o 
   6  12   3      317.67      338.45     23.27 o 
   7  12   3       11.43       15.39      7.26 o 
  -7  13   3       82.90       94.02     25.92 o 
  -6  13   3      153.36      150.71     12.18 o 
  -5  13   3     1545.32     1570.80     50.79 o 
  -4  13   3      370.21      362.65     10.94 o 
  -3  13   3      448.20      441.06     12.03 o 
  -2  13   3     1081.49     1144.30     23.11 o 
  -1  13   3     7501.01     7918.71     67.11 o 
   0  13   3      249.41      254.17      9.77 o 
   1  13   3     5363.42     5390.90    116.41 o 
   2  13   3      389.94      397.01     14.61 o 
   3  13   3      703.66      642.96     18.99 o 
   4  13   3       26.33       25.25      5.15 o 
   5  13   3      939.27      946.88     26.27 o 
   6  13   3      351.81      386.36     23.93 o 
   7  13   3        0.96       10.86      7.65 o 
  -7  14   3       70.00       98.14     14.21 o 
  -6  14   3       70.21       73.85      9.25 o 
  -5  14   3      504.12      506.51     43.74 o 
  -4  14   3       23.18       26.09      4.78 o 
  -3  14   3      310.15      298.88      9.98 o 
  -2  14   3        6.66        7.01      2.94 o 
  -1  14   3      870.66     1032.38     41.73 o 
   0  14   3       52.07       60.38      7.08 o 
   1  14   3     1615.17     1662.60     26.39 o 
   2  14   3       74.73       69.25      6.60 o 
   3  14   3       42.67       45.00      5.59 o 
   4  14   3        0.02        1.64      3.20 o 
   5  14   3      537.42      547.77     20.51 o 
   6  14   3      226.57      259.62     21.44 o 
   7  14   3       24.40       19.21     12.23 o 
  -7  15   3        5.02       18.36     10.30 o 
  -6  15   3       55.72       45.60      7.34 o 
  -5  15   3       28.08       31.40     14.18 o 
  -4  15   3        0.11        4.31      2.02 o 
  -3  15   3      472.62      470.45     12.88 o 
  -2  15   3      701.20      696.85     36.17 o 
  -1  15   3      654.48      677.20     20.25 o 
   0  15   3     1871.30     1944.88     36.25 o 
   1  15   3      100.46       97.85      7.02 o 
   2  15   3      752.05      771.70     20.75 o 
   3  15   3      401.67      412.37     15.09 o 
   4  15   3       67.28       52.24      7.08 o 
   5  15   3      232.84      214.21     15.20 o 
   6  15   3      339.42      369.42     26.43 o 
  -7  16   3       74.21       82.87     13.40 o 
  -6  16   3       88.25       91.69      9.49 o 
  -5  16   3       10.76       21.73     17.41 o 
  -4  16   3       31.89       32.48      3.54 o 
  -3  16   3      284.20      284.59     10.16 o 
  -2  16   3        5.48        4.16      3.48 o 
  -1  16   3     1115.43     1510.93    325.90 o 
   0  16   3      282.95      194.65     19.92 o 
   1  16   3      886.36      864.03     20.32 o 
   2  16   3      436.68      442.97     16.23 o 
   3  16   3       14.49       21.56      4.31 o 
   4  16   3       29.92       21.00      4.96 o 
   5  16   3        0.00        9.92      9.37 o 
   6  16   3       87.43      101.23     23.98 o 
  -7  17   3        2.27       10.70      8.32 o 
  -6  17   3       50.69       54.22      8.70 o 
  -5  17   3      240.13      280.98     32.66 o 
  -4  17   3        5.97       -2.60      4.40 o 
  -3  17   3      300.98      315.07     15.65 o 
  -2  17   3      123.25      104.33      7.93 o 
  -1  17   3       14.19        5.05      5.63 o 
   0  17   3      373.79      367.34     25.68 o 
   1  17   3      336.74      324.93     13.12 o 
   2  17   3     1236.33     1195.27     29.60 o 
   3  17   3      174.72      145.09     69.32 o 
   4  17   3        5.13        3.19      3.88 o 
   5  17   3      474.35      477.73     22.72 o 
   6  17   3       84.36       80.81     12.46 o 
  -7  18   3       90.33      131.49     16.25 o 
  -6  18   3      133.02      146.17     12.30 o 
  -5  18   3      724.21      687.92     43.33 o 
  -4  18   3      100.34      103.56     13.28 o 
  -3  18   3      640.62      652.49     19.27 o 
  -2  18   3        4.09        2.94      2.87 o 
  -1  18   3      126.33      151.01     16.31 o 
   0  18   3       37.28       39.60     10.24 o 
   1  18   3      144.57      119.15      8.19 o 
   2  18   3      155.96      133.44     11.70 o 
   3  18   3       20.26       12.36     13.10 o 
   4  18   3      211.75      201.29     22.01 o 
   5  18   3      176.76      174.58     14.29 o 
   6  18   3        0.62        2.13      7.66 o 
  -7  19   3        0.41       21.37     10.64 o 
  -6  19   3      116.76      118.75     11.60 o 
  -5  19   3      421.98      453.92     35.35 o 
  -4  19   3      389.67      406.15     20.22 o 
  -3  19   3      637.54      661.74     32.94 o 
  -2  19   3        0.05       -2.57      4.99 o 
  -1  19   3        0.00       -7.95      7.95 o 
   0  19   3      215.89      197.41     19.76 o 
   1  19   3      377.36      333.55     16.04 o 
   2  19   3      850.71      820.79     41.32 o 
   3  19   3       57.51       58.16     11.10 o 
   4  19   3       39.35       34.38      7.31 o 
   5  19   3       13.20       13.40      5.46 o 
   6  19   3        1.07       -6.63      6.63 o 
  -7  20   3       55.51       48.35     10.28 o 
  -6  20   3       15.20       12.64      9.02 o 
  -5  20   3        3.63       89.45     19.87 o 
  -4  20   3     1123.25     1139.87     33.22 o 
  -3  20   3      892.27      890.70     38.84 o 
  -2  20   3       11.48       11.38      5.53 o 
  -1  20   3      108.43       98.42     14.06 o 
   0  20   3        0.14        2.55      8.18 o 
   1  20   3      149.29      166.81     19.35 o 
   2  20   3       47.87       53.98     12.85 o 
   3  20   3       54.76       43.41      5.15 o 
   4  20   3      282.38      262.14     24.65 o 
   5  20   3      142.06      143.21     20.43 o 
   6  20   3        0.94        9.27      6.28 o 
  -7  21   3        0.08        6.39     17.44 o 
  -6  21   3      108.97      105.85     13.72 o 
  -5  21   3      295.83      313.63     29.43 o 
  -4  21   3      852.71      836.77     29.17 o 
  -3  21   3      631.34      717.54     35.88 o 
  -2  21   3       71.72       67.03     11.72 o 
  -1  21   3        8.53       13.05      6.12 o 
   0  21   3     1798.89     1731.51     58.61 o 
   1  21   3      463.69      453.32     30.52 o 
   2  21   3      633.24      651.54     37.54 o 
   3  21   3        3.81       -1.50      5.99 o 
   4  21   3      427.96      448.31     32.13 o 
   5  21   3       56.75       69.90      9.61 o 
   6  21   3       33.50       43.00      9.53 o 
  -6  22   3        0.49        9.04     13.67 o 
  -5  22   3        8.12      165.75     27.18 o 
  -4  22   3      104.53      161.81     16.21 o 
  -3  22   3      237.23      231.22     21.96 o 
  -2  22   3       19.72       20.65      8.58 o 
  -1  22   3      125.77      130.80     16.84 o 
   0  22   3       15.22       27.15     12.65 o 
   1  22   3      381.98      380.57     28.48 o 
   2  22   3       43.82       31.69     10.89 o 
   3  22   3      137.98      132.49     17.53 o 
   4  22   3      399.15      383.29     32.50 o 
   5  22   3        0.29       -3.94      5.67 o 
   6  22   3        0.20       -7.39      8.16 o 
  -6  23   3       40.34       75.18     18.14 o 
  -5  23   3      460.03      524.17     40.51 o 
  -4  23   3     2594.97     2547.30     60.38 o 
  -3  23   3      314.20      307.23     24.84 o 
  -2  23   3      132.20      130.10     16.75 o 
  -1  23   3        0.48        7.90      8.12 o 
   0  23   3     3209.29     3024.79     79.83 o 
   1  23   3      124.36      128.68     17.95 o 
   2  23   3      191.64      185.63     21.37 o 
   3  23   3        0.30        4.13      6.80 o 
   4  23   3     1267.62     1224.66     55.48 o 
   5  23   3       54.24       69.17     10.34 o 
   6  23   3       25.46       16.00     10.01 o 
  -6  24   3       80.59      148.60     24.67 o 
  -5  24   3      376.48      400.42     35.76 o 
  -4  24   3      102.79      277.05    195.88 o 
  -3  24   3      123.59      120.95     16.36 o 
  -2  24   3       27.04       18.58      9.02 o 
  -1  24   3       15.92       19.56      9.61 o 
   0  24   3      689.96      750.70     41.42 o 
   1  24   3        4.95       -7.59      7.59 o 
   2  24   3       67.55       66.38     14.24 o 
   3  24   3       82.38       58.71     14.44 o 
   4  24   3        0.71       27.27     14.00 o 
   5  24   3       50.49       58.03     10.07 o 
   6  24   3       23.86       24.89     11.06 o 
  -6  25   3        4.30       23.56     15.77 o 
  -5  25   3      265.62      241.69     29.46 o 
  -4  25   3      864.28      836.60     42.62 o 
  -3  25   3        5.35        9.26      7.49 o 
  -2  25   3       83.00      115.40     16.89 o 
  -1  25   3       31.61       29.83     11.02 o 
   0  25   3     5253.50     4929.83    106.91 o 
   1  25   3       44.32       36.22     10.58 o 
   2  25   3       86.17       72.57     15.13 o 
   3  25   3        2.84       -6.60      6.96 o 
   4  25   3       75.09       61.78     14.56 o 
   5  25   3       83.51       85.52     10.80 o 
  -6  26   3      105.62       99.19     19.93 o 
  -5  26   3       43.18       60.27     17.68 o 
  -4  26   3      777.27      867.01     44.32 o 
  -3  26   3        0.43       -8.31      8.31 o 
  -2  26   3       24.08       29.72      9.96 o 
  -1  26   3      202.07      201.23     22.44 o 
   0  26   3       82.17      248.53     28.00 o 
   1  26   3       24.59       28.47      8.99 o 
   2  26   3       65.39       41.90     11.96 o 
   3  26   3       63.94       60.07     12.84 o 
   4  26   3       24.81       36.57     14.65 o 
   5  26   3       25.34       27.08     19.94 o 
  -6  27   3        0.03       42.67     16.82 o 
  -5  27   3        0.13        6.86      9.92 o 
  -4  27   3      780.33      810.22     43.27 o 
  -3  27   3        1.81       -1.48      8.21 o 
  -2  27   3       10.99       -0.82      6.53 o 
  -1  27   3      108.82      131.56     19.30 o 
   0  27   3        3.65       20.88     10.89 o 
   1  27   3        0.22       -7.04      7.86 o 
   2  27   3       54.12       37.28     12.45 o 
   3  27   3        0.03       -4.58      7.27 o 
   4  27   3      267.35      282.75     29.35 o 
   5  27   3       47.20       68.91     11.40 o 
  -6  28   3       66.69       68.58     16.99 o 
  -5  28   3        0.19       28.72     12.95 o 
  -4  28   3      577.43      576.18     37.76 o 
  -3  28   3       21.15       40.07     11.56 o 
  -2  28   3        0.31       11.70      8.62 o 
  -1  28   3      171.97      216.08     24.24 o 
   0  28   3       76.96       78.22     16.42 o 
   1  28   3      103.89       89.22     16.16 o 
   2  28   3       29.81       22.84     10.04 o 
   3  28   3       95.94       97.92     18.72 o 
   4  28   3       49.65       86.66     18.49 o 
   5  28   3       76.43       79.45     12.09 o 
  -5  29   3       83.25      137.14     22.94 o 
  -4  29   3      222.90      196.18     22.87 o 
  -3  29   3       23.12       14.33      7.93 o 
  -2  29   3       27.56       44.86     13.44 o 
  -1  29   3      409.99      384.00     33.46 o 
   0  29   3        0.12        8.63      8.74 o 
   1  29   3        5.61        1.35      8.04 o 
   2  29   3      131.07      116.99     19.35 o 
   3  29   3       41.61       48.51     13.82 o 
   4  29   3       20.69       30.30     14.32 o 
   5  29   3       56.61      112.32     14.48 o 
  -5  30   3      180.12      254.31     30.23 o 
  -4  30   3        0.02       10.84      8.45 o 
  -3  30   3        0.01       -3.90      8.29 o 
  -2  30   3       13.40        6.48      6.91 o 
  -1  30   3      170.03      173.97     23.65 o 
   0  30   3       49.76       42.46     13.05 o 
   1  30   3        8.15        1.43      7.80 o 
   2  30   3       20.86       10.91     11.04 o 
   3  30   3       39.72       21.23      9.29 o 
   4  30   3      119.91      125.05     21.54 o 
  -5  31   3      333.76      414.88     37.86 o 
  -4  31   3       65.68       80.40     15.88 o 
  -3  31   3       64.73       44.41     13.16 o 
  -2  31   3      114.31      128.94     20.75 o 
  -1  31   3      396.82      411.69     35.10 o 
   0  31   3       29.60       15.67      9.35 o 
   1  31   3       94.18       87.46     17.28 o 
   2  31   3      174.03      171.00     24.07 o 
   3  31   3       14.07       17.78     10.22 o 
   4  31   3       69.90       89.66     19.97 o 
  -5  32   3      167.70      174.43     27.30 o 
  -4  32   3       35.18       33.59     11.21 o 
  -3  32   3       18.10       21.18     10.52 o 
  -2  32   3       24.00       30.80     13.28 o 
  -1  32   3       15.45       30.94     11.13 o 
   0  32   3       16.99       25.60     13.05 o 
   1  32   3      662.79      593.38     44.01 o 
   2  32   3        0.05       -0.14      8.86 o 
   3  32   3       37.38       33.73     13.57 o 
   4  32   3        3.87       17.08     12.74 o 
  -4  33   3        0.31        5.02      7.51 o 
  -3  33   3       94.11      126.04     20.74 o 
  -2  33   3      182.65      176.75     24.07 o 
  -1  33   3       36.89       23.19     11.00 o 
   0  33   3       16.61       36.77     13.46 o 
   1  33   3      117.81      103.64     20.44 o 
   2  33   3      251.30      258.02     30.46 o 
   3  33   3       10.04        0.33      8.15 o 
   4  33   3        0.55        0.11      7.93 o 
  -4  34   3        4.15        5.28      8.07 o 
  -3  34   3        0.44        3.65     10.55 o 
  -2  34   3        4.24        8.43      7.84 o 
  -1  34   3      195.08      229.79     28.54 o 
   0  34   3        1.39        9.51      8.61 o 
   1  34   3        4.66       18.61     12.27 o 
   2  34   3       13.95       30.79     12.92 o 
   3  34   3       67.26       55.93     14.22 o 
   4  34   3       39.62       40.67     14.41 o 
  -4  35   3       55.46       91.64     18.50 o 
  -3  35   3       40.51       47.33     13.28 o 
  -2  35   3      124.64      139.50     22.39 o 
  -1  35   3        1.27       17.31      9.69 o 
   0  35   3       83.41       47.33     14.06 o 
   1  35   3      196.33      229.48     29.42 o 
   2  35   3       79.40       66.94     16.58 o 
   3  35   3       13.99       17.96     11.30 o 
  -4  36   3       88.45      126.56     21.67 o 
  -3  36   3       88.87       92.17     20.44 o 
  -2  36   3       44.97       48.92     15.54 o 
  -1  36   3      159.97      220.08     27.69 o 
   0  36   3        0.08      -12.42     12.42 o 
   1  36   3      451.28      487.09     42.04 o 
   2  36   3       17.13       25.12     11.34 o 
   3  36   3       16.72       16.64     10.12 o 
  -3  37   3      211.46      186.73     26.65 o 
  -2  37   3       46.33       29.77     12.67 o 
  -1  37   3       47.60       43.82     15.12 o 
   0  37   3      158.73      150.49     24.66 o 
   1  37   3      503.75      543.11     45.62 o 
   2  37   3       83.74       57.86     13.67 o 
  -3  38   3      172.34      181.60     26.58 o 
  -2  38   3       14.77       17.79      8.84 o 
  -1  38   3       22.51        2.65     11.10 o 
   0  38   3        7.80       12.25     11.88 o 
   1  38   3      161.31      158.42     26.52 o 
   2  38   3       28.04       53.84     17.02 o 
  -2  39   3        0.30       26.64     13.26 o 
  -1  39   3       72.54       54.78     15.94 o 
   0  39   3       60.87       81.00     18.38 o 
   1  39   3        0.05        5.17     12.02 o 
  -1  40   3        1.36        1.24     11.20 o 
   0  40   3       22.56       34.45     12.48 o 
   1  40   3       35.72       44.75     16.44 o 
  -8   0   4       72.37       83.03     20.04 o 
  -6   0   4      284.17      252.16     18.41 o 
  -4   0   4      108.16       95.37      9.74 o 
  -2   0   4        5.32        3.09      2.20 o 
   0   0   4      431.65      431.21     10.91 o 
   2   0   4      470.28      491.79     17.94 o 
   4   0   4       11.72       15.35      5.15 o 
   6   0   4        3.40        4.72     10.75 o 
  -8   1   4       59.40       86.23     11.53 o 
  -7   1   4        1.37        7.07      4.70 o 
  -6   1   4       40.08       53.96      6.57 o 
  -5   1   4        6.27       -1.69      4.38 o 
  -4   1   4      102.35       94.35      7.07 o 
  -3   1   4      263.43      268.72     10.23 o 
  -2   1   4      434.95      490.72     11.16 o 
  -1   1   4      102.16      104.97      4.21 o 
   0   1   4      895.96      840.59      9.77 o 
   1   1   4      118.24      108.95      5.22 o 
   2   1   4     4552.90     4602.01     38.40 o 
   3   1   4       27.27       30.90      3.10 o 
   4   1   4       28.43       27.08      7.11 o 
   5   1   4        5.30        7.85      3.95 o 
   6   1   4       14.45       26.73      9.40 o 
   7   1   4        5.01       23.20     18.94 o 
  -8   2   4       18.67       17.83      7.80 o 
  -7   2   4        1.09        8.43      4.70 o 
  -6   2   4      157.99      184.78     11.25 o 
  -5   2   4       24.00       14.16      4.15 o 
  -4   2   4      101.00       97.32      6.98 o 
  -3   2   4        4.43        2.82      3.27 o 
  -2   2   4       57.14       47.70      3.65 o 
  -1   2   4      723.17      765.46     11.60 o 
   0   2   4       37.40       38.11      2.18 o 
   1   2   4        8.47       16.06      3.27 o 
   2   2   4      399.84      421.92     11.98 o 
   3   2   4      158.14      228.43      6.65 o 
   4   2   4        1.40       -2.10      3.46 o 
   5   2   4        4.41        4.78      3.72 o 
   6   2   4       20.75       43.41     10.93 o 
   7   2   4      234.26      259.72     32.38 o 
  -8   3   4       67.43       88.28     16.13 o 
  -7   3   4        6.87        3.69      4.33 o 
  -6   3   4      126.30      107.40      8.78 o 
  -5   3   4      491.00      448.97     13.80 o 
  -4   3   4       24.15       24.23      4.62 o 
  -3   3   4      171.20      170.90      7.63 o 
  -2   3   4      471.01      542.47     14.38 o 
  -1   3   4     2291.47     2395.82     33.34 o 
   0   3   4       87.09       72.97      3.11 o 
   1   3   4       13.69       11.50      1.96 o 
   2   3   4     3701.14     3698.10     31.81 o 
   3   3   4        6.51       18.72      2.20 o 
   4   3   4       15.13       15.12      4.48 o 
   5   3   4       61.93       61.78      7.40 o 
   6   3   4        3.97        8.55     10.14 o 
   7   3   4       13.90       27.46     13.60 o 
  -8   4   4       20.97       33.52      9.39 o 
  -7   4   4        1.37        2.93      3.91 o 
  -6   4   4      690.63      566.24     16.81 o 
  -5   4   4      689.40      634.33     16.44 o 
  -4   4   4        0.90        0.27      2.90 o 
  -3   4   4       28.75       31.31      3.75 o 
  -2   4   4        1.22        2.49      2.05 o 
  -1   4   4     3867.18     4116.68     40.01 o 
   0   4   4      511.50      519.84      8.93 o 
   1   4   4      145.72      157.29      9.62 o 
   2   4   4      717.00      716.38      9.73 o 
   3   4   4      436.14      361.54      8.55 o 
   4   4   4       33.15       28.71      3.92 o 
   5   4   4       47.05       43.09      9.97 o 
   6   4   4       28.10       36.18     14.23 o 
   7   4   4       22.24       30.61     14.93 o 
  -8   5   4       52.52       42.60     10.14 o 
  -7   5   4        7.13        7.97      4.74 o 
  -6   5   4        4.38        1.92      3.84 o 
  -5   5   4      379.97      373.61     12.90 o 
  -4   5   4        0.79        6.81      3.00 o 
  -3   5   4     1044.50     1097.21     18.68 o 
  -2   5   4      544.29      550.46     11.64 o 
  -1   5   4     2660.97     2904.83     42.05 o 
   0   5   4       58.01       61.40      3.33 o 
   1   5   4       86.49       72.75      5.76 o 
   2   5   4     1082.06     1132.07     14.50 o 
   3   5   4       80.88       75.08      4.46 o 
   4   5   4       24.28       20.56      3.51 o 
   5   5   4       32.39       22.96      5.86 o 
   6   5   4        1.75       13.76     10.68 o 
   7   5   4        0.15       17.45     12.17 o 
  -7   6   4        0.01       -2.42      6.46 o 
  -6   6   4      393.55      335.95     13.06 o 
  -5   6   4      177.63      188.53      9.49 o 
  -4   6   4        0.00        2.51      3.11 o 
  -3   6   4       98.01      110.56      7.07 o 
  -2   6   4       36.13       39.06      4.05 o 
  -1   6   4     1037.82     1064.88     15.32 o 
   0   6   4       23.29       26.84      4.51 o 
   1   6   4      385.42      385.20     11.63 o 
   2   6   4      656.62      690.26     11.62 o 
   3   6   4      486.62      515.33     13.26 o 
   4   6   4        2.61        6.75      4.02 o 
   5   6   4      161.54      149.40     23.04 o 
   6   6   4       44.96       36.56     12.92 o 
   7   6   4        0.00       22.57     12.94 o 
  -7   7   4        6.96        8.68      7.01 o 
  -6   7   4       77.30       62.48      6.96 o 
  -5   7   4      658.65      652.42     18.65 o 
  -4   7   4       31.35       31.49      3.79 o 
  -3   7   4      164.73      168.89      8.60 o 
  -2   7   4      602.36      624.92     13.20 o 
  -1   7   4      280.89      306.97      9.93 o 
   0   7   4      780.83      794.20     13.73 o 
   1   7   4       73.43       73.12      4.34 o 
   2   7   4       43.54       50.36      3.34 o 
   3   7   4       11.51       13.98      4.28 o 
   4   7   4        4.52       12.47      3.40 o 
   5   7   4        5.85       -3.28      6.11 o 
   6   7   4       19.65        6.06      8.58 o 
   7   7   4        0.59       25.50     14.46 o 
  -7   8   4        6.32       23.47      7.07 o 
  -6   8   4        0.35       -1.05      3.97 o 
  -5   8   4        0.03       11.03      5.45 o 
  -4   8   4        0.01        1.28      2.31 o 
  -3   8   4       92.57       90.00      5.60 o 
  -2   8   4      419.60      468.71     13.55 o 
  -1   8   4     1418.88     1535.75     22.06 o 
   0   8   4     1144.06     1176.88     24.21 o 
   1   8   4      667.37      669.59     14.23 o 
   2   8   4     2708.13     2777.69     20.99 o 
   3   8   4       14.98       21.41      4.19 o 
   4   8   4       50.61       58.13      5.85 o 
   5   8   4      192.48      198.28     14.57 o 
   6   8   4      173.04      205.49     28.72 o 
  -7   9   4       23.37       34.72      6.86 o 
  -6   9   4       35.89       45.69      7.13 o 
  -5   9   4     2055.76     1993.87     32.78 o 
  -4   9   4        0.00        0.41      2.18 o 
  -3   9   4      193.43      205.30      7.89 o 
  -2   9   4     2671.68     2625.62     31.78 o 
  -1   9   4      113.39      118.41      8.14 o 
   0   9   4       75.98       82.62      6.68 o 
   1   9   4        0.03        1.35      2.20 o 
   2   9   4     5334.04     5333.49     36.88 o 
   3   9   4        0.12        5.89      2.98 o 
   4   9   4       32.01       32.15      4.57 o 
   5   9   4       41.92       43.39      6.27 o 
   6   9   4      356.46      404.53     38.50 o 
  -7  10   4        0.90        1.61      4.85 o 
  -6  10   4       10.58       19.35      6.62 o 
  -5  10   4     2274.85     2184.83     34.48 o 
  -4  10   4        8.35        4.91      2.42 o 
  -3  10   4      176.68      168.90      7.50 o 
  -2  10   4        0.20        2.26      2.81 o 
  -1  10   4       92.46       89.64      7.34 o 
   0  10   4       67.30       74.54      7.61 o 
   1  10   4      429.11      427.43     11.43 o 
   2  10   4      580.00      606.35     14.71 o 
   3  10   4        0.00       -0.59      3.38 o 
   4  10   4       65.09       69.88      5.67 o 
   5  10   4      123.24      129.04     12.80 o 
   6  10   4      263.37      278.05     31.81 o 
  -7  11   4        8.20        6.34      4.95 o 
  -6  11   4      288.59      255.42     15.38 o 
  -5  11   4        0.01        2.51     14.75 o 
  -4  11   4       68.58       64.00      4.53 o 
  -3  11   4      346.00      355.44     10.74 o 
  -2  11   4     1842.84     1866.96     27.22 o 
  -1  11   4      119.16      118.98      8.70 o 
   0  11   4      127.57      139.99      8.97 o 
   1  11   4      288.02      284.16     11.29 o 
   2  11   4      661.90      653.78     21.02 o 
   3  11   4       54.77       52.23      9.22 o 
   4  11   4      100.44       92.75      7.10 o 
   5  11   4      193.70      199.99     16.16 o 
   6  11   4       53.75       57.50     20.85 o 
  -7  12   4       17.18       14.61      5.97 o 
  -6  12   4       32.40       37.99      7.56 o 
  -5  12   4      695.10      671.64     55.87 o 
  -4  12   4       95.38       79.90      6.66 o 
  -3  12   4       14.86       17.27      3.77 o 
  -2  12   4        1.44        8.52      2.80 o 
  -1  12   4        1.39        1.87      2.93 o 
   0  12   4     1760.62     1783.89     52.73 o 
   1  12   4       71.64       70.51     11.87 o 
   2  12   4        0.00        2.69      3.74 o 
   3  12   4       14.19       18.89      3.50 o 
   4  12   4      204.05      195.44     11.04 o 
   5  12   4       55.69       63.90      8.24 o 
   6  12   4        1.26      -10.70     10.70 o 
  -7  13   4        8.88       17.47      6.04 o 
  -6  13   4      239.35      237.57     14.91 o 
  -5  13   4       31.17       40.66     13.09 o 
  -4  13   4       10.19       13.42      3.14 o 
  -3  13   4      115.93      114.66      6.48 o 
  -2  13   4     1221.87     1201.08     22.55 o 
  -1  13   4      116.09      114.64      7.20 o 
   0  13   4      458.33      455.75     17.06 o 
   1  13   4      227.81      246.22     20.79 o 
   2  13   4      265.75      249.29     13.11 o 
   3  13   4      212.01      215.73     15.46 o 
   4  13   4       33.85       39.17      6.59 o 
   5  13   4      305.54      311.12     15.41 o 
   6  13   4       60.87       60.04     20.18 o 
  -7  14   4        1.18       19.74      8.57 o 
  -6  14   4        4.55        5.42      5.56 o 
  -5  14   4      576.69      586.40     25.64 o 
  -4  14   4      296.47      285.90     10.91 o 
  -3  14   4      221.40      234.80     10.23 o 
  -2  14   4        1.24        2.42      2.88 o 
  -1  14   4       71.75       79.76      9.83 o 
   0  14   4      780.14      732.57     33.65 o 
   1  14   4      660.71      641.77     25.06 o 
   2  14   4      493.91      502.08     18.81 o 
   3  14   4      133.37      134.88     10.12 o 
   4  14   4      225.24      221.66     11.01 o 
   5  14   4      207.76      170.84     29.66 o 
   6  14   4      146.50      145.31     25.36 o 
  -7  15   4       92.73      136.34     27.52 o 
  -6  15   4       94.99       96.75      9.93 o 
  -5  15   4      404.44      431.24     22.33 o 
  -4  15   4      529.99      531.50     15.03 o 
  -3  15   4      280.15      287.68     16.06 o 
  -2  15   4      111.94      133.80      9.57 o 
  -1  15   4      561.95      600.95     20.67 o 
   0  15   4     3725.40     3731.28     54.01 o 
   1  15   4      421.55      429.89     19.66 o 
   2  15   4      505.18      525.41     19.26 o 
   3  15   4      283.04      292.20     14.45 o 
   4  15   4      675.53      666.02     25.05 o 
   5  15   4        5.76        5.34      4.00 o 
   6  15   4      316.25      277.02     32.28 o 
  -7  16   4      127.45      173.02     18.40 o 
  -6  16   4       10.71       27.19      7.10 o 
  -5  16   4        0.34        9.18     10.69 o 
  -4  16   4      190.84      205.04      9.70 o 
  -3  16   4     1453.13     1440.25     55.70 o 
  -2  16   4       66.06       74.36     10.53 o 
  -1  16   4        6.80       17.03      4.85 o 
   0  16   4     2169.19     2214.50     42.66 o 
   1  16   4      555.64      559.65     22.36 o 
   2  16   4      221.94      219.94     12.68 o 
   3  16   4      183.96      162.24     11.17 o 
   4  16   4       91.59       83.58     10.25 o 
   5  16   4       11.95        3.98      3.50 o 
   6  16   4       70.42      111.78     23.26 o 
  -7  17   4        8.70       21.38     12.31 o 
  -6  17   4        1.65        5.16      4.89 o 
  -5  17   4       31.72       24.21      6.88 o 
  -4  17   4     1689.44     1710.60     27.63 o 
  -3  17   4      925.67      920.19     20.57 o 
  -2  17   4      185.43      196.35     11.93 o 
  -1  17   4       63.11       76.76      8.54 o 
   0  17   4     1959.09     1929.19     40.55 o 
   1  17   4        0.07        0.16      6.30 o 
   2  17   4       26.57       30.07      8.75 o 
   3  17   4      199.83      206.50     14.40 o 
   4  17   4        1.60        0.70      4.06 o 
   5  17   4       22.36       19.98     14.06 o 
   6  17   4        2.66       25.71     13.08 o 
  -7  18   4       62.32       66.38     11.44 o 
  -6  18   4       61.26       71.87     11.26 o 
  -5  18   4       15.65       43.70     14.37 o 
  -4  18   4     2132.03     2140.08     44.84 o 
  -3  18   4      720.45      779.46     19.61 o 
  -2  18   4      383.01      379.93     17.23 o 
  -1  18   4      164.60      171.15     12.09 o 
   0  18   4      961.35      959.69     29.31 o 
   1  18   4      360.48      359.86     14.78 o 
   2  18   4      722.83      722.79     23.41 o 
   3  18   4      222.00      218.53     12.73 o 
   4  18   4       31.18       30.90      6.11 o 
   5  18   4       22.98       16.84     14.04 o 
   6  18   4        2.59        2.64     10.82 o 
  -7  19   4        5.13       13.40     16.58 o 
  -6  19   4       22.69       25.46      8.27 o 
  -5  19   4       34.75       25.90     11.28 o 
  -4  19   4      133.24      183.47     57.79 o 
  -3  19   4     2229.84     2258.79     84.53 o 
  -2  19   4      580.47      593.19     21.15 o 
  -1  19   4       30.01       23.82      5.59 o 
   0  19   4        0.60        5.31      9.89 o 
   1  19   4       19.34       15.81      9.62 o 
   2  19   4      354.55      361.65     17.23 o 
   3  19   4        7.86        0.46      2.96 o 
   4  19   4        6.66        1.24      3.95 o 
   5  19   4        1.28       -7.26      7.26 o 
   6  19   4       14.45       -2.99     11.22 o 
  -7  20   4        0.84       13.80     23.43 o 
  -6  20   4        8.16       14.73     11.07 o 
  -5  20   4       77.01       89.32     18.64 o 
  -4  20   4      752.00      786.29     28.36 o 
  -3  20   4       57.81       50.81     16.33 o 
  -2  20   4      314.73      311.04     15.66 o 
  -1  20   4      297.86      299.41     16.38 o 
   0  20   4     1128.39     1126.87     49.21 o 
   1  20   4      350.82      324.52     28.05 o 
   2  20   4       36.49       35.45     14.45 o 
   3  20   4       80.68       70.48      7.50 o 
   4  20   4       58.40       47.39      7.52 o 
   5  20   4       10.34        2.53      3.86 o 
   6  20   4       26.83       38.66     17.01 o 
  -6  21   4       49.46       51.74     14.95 o 
  -5  21   4      211.35      220.27     26.27 o 
  -4  21   4      140.37      213.43     72.30 o 
  -3  21   4      124.78      132.26     11.09 o 
  -2  21   4      448.76      454.51     18.98 o 
  -1  21   4      514.63      521.56     33.94 o 
   0  21   4       85.64       93.88     15.75 o 
   1  21   4     1042.43     1038.08     49.51 o 
   2  21   4      308.87      292.48     15.59 o 
   3  21   4       64.16       60.62     12.68 o 
   4  21   4        4.62       -5.51      5.51 o 
   5  21   4       37.36       91.34     32.64 o 
  -6  22   4        2.36        3.20      6.44 o 
  -5  22   4        3.91       16.50     13.54 o 
  -4  22   4      622.34      628.05     26.24 o 
  -3  22   4      190.66      186.70     20.34 o 
  -2  22   4      164.94      170.45     19.65 o 
  -1  22   4      161.24      154.78     19.80 o 
   0  22   4      113.53       77.31     13.84 o 
   1  22   4     2264.76     2342.91     73.79 o 
   2  22   4       30.17       18.64     10.83 o 
   3  22   4       20.01       20.31      7.76 o 
   4  22   4       12.84       15.50      6.99 o 
   5  22   4     1302.41     1310.71     40.75 o 
  -6  23   4       31.84       40.33      8.29 o 
  -5  23   4       41.40       44.93     13.66 o 
  -4  23   4        2.72        7.09      7.22 o 
  -3  23   4      713.41      688.30     38.09 o 
  -2  23   4      144.62      137.66     17.92 o 
  -1  23   4      450.81      425.86     31.46 o 
   0  23   4      551.62      580.30     37.09 o 
   1  23   4       53.22       64.06     14.98 o 
   2  23   4      250.27      243.02     25.48 o 
   3  23   4      137.89      117.37     18.28 o 
   4  23   4        2.36       -8.43      9.92 o 
   5  23   4       10.28       55.47     14.81 o 
  -6  24   4       15.83       11.48     13.02 o 
  -5  24   4       20.81       23.17      9.47 o 
  -4  24   4      120.88      116.41     12.29 o 
  -3  24   4        8.26       -1.16      7.84 o 
  -2  24   4       45.57       50.24     12.73 o 
  -1  24   4       29.54       31.13     11.93 o 
   0  24   4      100.03       87.33     16.45 o 
   1  24   4        1.05       10.97     11.09 o 
   2  24   4      128.60      135.91     19.97 o 
   3  24   4        2.04        2.98      9.28 o 
   4  24   4        0.70       -9.09      9.35 o 
   5  24   4      228.53      213.07     17.55 o 
  -6  25   4       16.21       38.93     15.62 o 
  -5  25   4        7.45        5.92      9.57 o 
  -4  25   4        7.39       18.07     16.75 o 
  -3  25   4      239.58      214.15     22.83 o 
  -2  25   4       11.54       -4.79      7.55 o 
  -1  25   4      571.35      545.49     36.02 o 
   0  25   4     1006.96      992.26     49.75 o 
   1  25   4     1262.38     1218.44     56.42 o 
   2  25   4      172.94      146.80     19.93 o 
   3  25   4      156.49      134.12     20.28 o 
   4  25   4        0.08       -5.94      9.36 o 
   5  25   4      138.48      194.47     22.57 o 
  -6  26   4       20.10       17.39     11.24 o 
  -5  26   4        3.61        7.46      8.49 o 
  -4  26   4      363.10      365.59     21.97 o 
  -3  26   4       48.80       67.42     14.89 o 
  -2  26   4        2.07       15.92      9.42 o 
  -1  26   4        0.52        2.14      8.29 o 
   0  26   4       17.83       33.09     14.80 o 
   1  26   4       82.22      145.60     24.57 o 
   2  26   4        2.46       -5.80      7.38 o 
   3  26   4        0.00       11.93     10.53 o 
   4  26   4        1.38        1.70      7.50 o 
   5  26   4      546.31      501.22     26.94 o 
  -6  27   4       14.32       -3.54     10.81 o 
  -5  27   4       10.33       11.70     10.34 o 
  -4  27   4       84.79      100.64     14.88 o 
  -3  27   4      263.14      273.69     26.65 o 
  -2  27   4       55.30       48.73     12.74 o 
  -1  27   4      240.10      193.84     24.39 o 
   0  27   4      464.29      416.35     34.48 o 
   1  27   4     1568.60     1575.19     65.79 o 
   2  27   4       21.03       11.49      7.38 o 
   3  27   4       53.03       46.90     13.10 o 
   4  27   4       94.72      101.23     18.69 o 
   5  27   4      136.46      188.14     27.43 o 
  -5  28   4       27.53       30.00     10.96 o 
  -4  28   4      479.75      489.88     26.20 o 
  -3  28   4      851.01      841.27     47.45 o 
  -2  28   4       52.42       41.42     11.29 o 
  -1  28   4        9.37        6.02     10.45 o 
   0  28   4       50.78       63.04     16.59 o 
   1  28   4     3032.15     2949.65     91.77 o 
   2  28   4       20.64       32.66     12.26 o 
   3  28   4        0.43       -5.47      7.96 o 
   4  28   4       42.36       52.21     13.65 o 
  -5  29   4       10.98        9.13     10.68 o 
  -4  29   4      218.59      200.81     23.75 o 
  -3  29   4      240.28      253.89     27.15 o 
  -2  29   4      110.40      104.77     17.86 o 
  -1  29   4      176.71      169.49     22.09 o 
   0  29   4        1.42       -1.47      9.52 o 
   1  29   4      171.88      203.43     26.61 o 
   2  29   4       11.62       15.03      9.61 o 
   3  29   4        7.70       15.26      9.87 o 
   4  29   4      132.38      164.03     24.65 o 
  -5  30   4        5.66        0.95      9.56 o 
  -4  30   4        2.83       17.09     10.08 o 
  -3  30   4      186.26      156.15     21.76 o 
  -2  30   4       25.61       22.45      9.57 o 
  -1  30   4        5.50        5.06      8.40 o 
   0  30   4       54.74       54.69     14.53 o 
   1  30   4        5.27       -5.58      8.22 o 
   2  30   4       30.20        9.66      9.13 o 
   3  30   4        0.36        1.66      8.09 o 
   4  30   4       81.27       99.96     20.50 o 
  -5  31   4       33.62       28.74     12.90 o 
  -4  31   4      116.69      114.41     19.23 o 
  -3  31   4       26.39       17.68      7.99 o 
  -2  31   4       50.32       45.88     12.87 o 
  -1  31   4       30.05       22.22     10.93 o 
   0  31   4       22.40       -3.56      7.79 o 
   1  31   4      105.15       90.40     18.38 o 
   2  31   4        0.90      -10.10     11.08 o 
   3  31   4        0.75        8.22      7.66 o 
   4  31   4       28.48       65.83     18.26 o 
  -4  32   4      314.92      364.24     33.41 o 
  -3  32   4        4.64      -10.16     10.16 o 
  -2  32   4       12.64       33.58     13.74 o 
  -1  32   4       49.39       47.79     15.55 o 
   0  32   4      351.45      385.68     37.26 o 
   1  32   4       88.30       81.97     17.43 o 
   2  32   4        0.02        5.76      9.33 o 
   3  32   4        0.00       -7.30      7.83 o 
   4  32   4       66.87       66.67     17.89 o 
  -4  33   4      436.95      437.38     37.25 o 
  -3  33   4        1.23       -5.67     10.73 o 
  -2  33   4        2.62       -9.47      9.47 o 
  -1  33   4       97.93       82.38     17.73 o 
   0  33   4      932.14      961.67     57.32 o 
   1  33   4      106.42      111.07     21.07 o 
   2  33   4        0.26      -10.43     10.43 o 
   3  33   4        7.34       17.33     11.47 o 
  -4  34   4        5.27       10.26     10.00 o 
  -3  34   4       25.51       47.56     14.33 o 
  -2  34   4       15.34        5.47      7.83 o 
  -1  34   4        6.22       -9.53     11.14 o 
   0  34   4      115.00      148.54     25.73 o 
   1  34   4      134.07      141.61     23.48 o 
   2  34   4        2.12        2.86      9.68 o 
   3  34   4        3.00       20.87     12.98 o 
  -4  35   4        0.67       -4.31      9.46 o 
  -3  35   4       86.21      125.33     22.98 o 
  -2  35   4       56.80       46.52     13.77 o 
  -1  35   4        1.85       -2.92      9.38 o 
   0  35   4        4.03       16.91     12.88 o 
   1  35   4       54.42       58.52     18.62 o 
   2  35   4      124.55      122.77     23.22 o 
   3  35   4        6.45        9.19     11.04 o 
  -3  36   4       15.72       10.11     10.81 o 
  -2  36   4       17.28       13.43     12.22 o 
  -1  36   4        0.39       -9.64      9.64 o 
   0  36   4       37.38       24.55     12.95 o 
   1  36   4       86.53       81.09     19.34 o 
   2  36   4      172.89      211.29     30.09 o 
  -3  37   4       69.72       96.54     20.45 o 
  -2  37   4       38.85       34.71     12.34 o 
  -1  37   4        6.62       14.70     11.13 o 
   0  37   4       17.17        7.76     10.89 o 
   1  37   4        0.00        8.89      9.10 o 
   2  37   4        0.04       -4.03     10.95 o 
  -2  38   4        0.20        7.55      7.42 o 
  -1  38   4        0.01       -4.70     11.65 o 
   0  38   4       26.05       42.65     14.88 o 
   1  38   4       51.66       58.19     15.58 o 
  -1  39   4        0.45        1.81     10.38 o 
   0  39   4        3.21      -12.61     12.61 o 
  -7   0   5       15.28       16.82      7.70 o 
  -5   0   5     1331.96     1248.06     38.61 o 
  -3   0   5     1053.18     1069.76     29.95 o 
  -1   0   5      993.03     1061.45     16.92 o 
   1   0   5     1436.20     1471.00     28.05 o 
   3   0   5      564.70      539.83     21.83 o 
   5   0   5       82.83       82.59     16.82 o 
  -7   1   5       69.20       69.88      7.88 o 
  -6   1   5        7.75        4.25      4.91 o 
  -5   1   5     3032.35     2824.59     40.75 o 
  -4   1   5        0.26       -0.04      3.78 o 
  -3   1   5      116.09      131.06      6.68 o 
  -2   1   5        3.87        2.33      1.49 o 
  -1   1   5     1403.37     1457.18     16.55 o 
   0   1   5      222.52      228.92      4.90 o 
   1   1   5      543.56      558.66     12.34 o 
   2   1   5       65.84       74.71      5.78 o 
   3   1   5      477.11      493.54     15.03 o 
   4   1   5      103.43       93.89      7.31 o 
   5   1   5       27.63       38.13     11.09 o 
   6   1   5        0.44        9.68     11.68 o 
  -7   2   5       12.76        2.83      7.82 o 
  -6   2   5      276.84      241.38     12.92 o 
  -5   2   5       50.88       52.07      8.69 o 
  -4   2   5       53.52       53.46      5.96 o 
  -3   2   5     1690.56     1690.06     37.38 o 
  -2   2   5      491.48      544.34     11.64 o 
  -1   2   5        0.10       -2.01      2.01 o 
   0   2   5       22.13       24.12      2.49 o 
   1   2   5      307.35      338.78      9.54 o 
   2   2   5       74.38       76.33      5.81 o 
   3   2   5      230.75      210.24      7.51 o 
   4   2   5      101.13       82.73      7.07 o 
   5   2   5       63.63       64.87     10.38 o 
   6   2   5        4.59      -10.62     10.62 o 
  -7   3   5       60.37       51.10      8.57 o 
  -6   3   5      138.56      135.90     10.64 o 
  -5   3   5       54.46       28.05      9.40 o 
  -4   3   5       16.39       15.27      5.04 o 
  -3   3   5      263.08      276.59      9.67 o 
  -2   3   5        0.04        3.12      3.77 o 
  -1   3   5      162.34      165.71      7.06 o 
   0   3   5      416.68      390.75      7.13 o 
   1   3   5      406.47      415.26     17.31 o 
   2   3   5      534.05      513.55     10.14 o 
   3   3   5      403.31      401.70     10.43 o 
   4   3   5       83.97       56.67      7.31 o 
   5   3   5       65.75      100.78     18.28 o 
   6   3   5       14.47        3.93      8.74 o 
  -7   4   5       43.15       50.56      7.11 o 
  -6   4   5      791.88      738.89     22.69 o 
  -5   4   5     1252.51     1174.64     26.63 o 
  -4   4   5       93.10       86.79      8.40 o 
  -3   4   5      841.83      892.30     25.14 o 
  -2   4   5     1315.64     1337.00     32.38 o 
  -1   4   5     1534.39     1581.67     25.39 o 
   0   4   5      603.14      578.27      9.30 o 
   1   4   5      241.33      266.14     16.26 o 
   2   4   5      217.78      202.48      8.39 o 
   3   4   5      151.33      167.85      6.89 o 
   4   4   5       16.84        8.25      5.84 o 
   5   4   5       20.10       33.05     12.48 o 
   6   4   5       21.07       22.38     12.22 o 
  -7   5   5       52.13       45.33      6.96 o 
  -6   5   5      178.12      211.12     13.28 o 
  -5   5   5      339.75      336.60     14.35 o 
  -4   5   5       23.34       25.55      5.85 o 
  -3   5   5      438.70      479.89     20.53 o 
  -2   5   5        2.60        6.67      3.27 o 
  -1   5   5      690.72      716.64     18.10 o 
   0   5   5       97.63       95.19      5.14 o 
   1   5   5      104.88      118.59      9.60 o 
   2   5   5      951.05      903.59     27.89 o 
   3   5   5        1.98        0.40      2.15 o 
   4   5   5        6.67        2.26      4.61 o 
   5   5   5       50.04       64.65     15.01 o 
   6   5   5       20.13       22.35     12.60 o 
  -7   6   5       50.34       52.93      8.72 o 
  -6   6   5      761.64      747.25     22.82 o 
  -5   6   5      177.65      182.75      9.18 o 
  -4   6   5       43.64       47.11      5.78 o 
  -3   6   5      945.69      960.60     19.19 o 
  -2   6   5     1164.04     1276.08     23.71 o 
  -1   6   5      538.88      532.38     20.34 o 
   0   6   5     1201.25     1141.28     15.36 o 
   1   6   5      252.98      225.64     12.98 o 
   2   6   5      198.96      199.79      5.79 o 
   3   6   5      121.42      139.58      9.57 o 
   4   6   5      144.97      140.59     12.59 o 
   5   6   5        4.99        5.00      6.58 o 
   6   6   5       22.31       49.52     16.73 o 
  -7   7   5       25.58       21.42      8.59 o 
  -6   7   5      149.64      153.80     11.71 o 
  -5   7   5      333.67      297.67     12.91 o 
  -4   7   5      499.98      530.60     17.23 o 
  -3   7   5      421.55      442.05     11.54 o 
  -2   7   5      122.50      122.46      4.73 o 
  -1   7   5      276.56      274.84     10.32 o 
   0   7   5      725.60      711.17     11.12 o 
   1   7   5      253.49      274.04     14.51 o 
   2   7   5      451.21      451.14     11.38 o 
   3   7   5       88.68       81.19      5.82 o 
   4   7   5      100.07       99.49     17.31 o 
   5   7   5       35.98       31.16     10.27 o 
   6   7   5       62.14       67.08     18.35 o 
  -7   8   5       49.27       59.90     11.43 o 
  -6   8   5      456.43      467.11     17.68 o 
  -5   8   5       58.19       55.49      6.69 o 
  -4   8   5     2043.16     2105.10     34.59 o 
  -3   8   5      145.59      156.83      7.50 o 
  -2   8   5      212.34      210.45      6.46 o 
  -1   8   5      500.05      471.52     13.40 o 
   0   8   5     5460.48     5646.95     32.21 o 
   1   8   5      132.08      127.44      7.29 o 
   2   8   5       33.21       33.26      2.56 o 
   3   8   5       46.86       53.70      4.87 o 
   4   8   5      340.85      328.13     18.42 o 
   5   8   5        0.47        3.38      7.47 o 
   6   8   5        4.25        2.16      8.71 o 
  -7   9   5       21.59       21.90      7.97 o 
  -6   9   5       68.41       80.51      8.60 o 
  -5   9   5       15.56       15.09      4.07 o 
  -4   9   5     3154.04     3223.17     31.01 o 
  -3   9   5      300.54      299.68     10.33 o 
  -2   9   5       94.69      106.22      4.92 o 
  -1   9   5      338.04      317.07     11.79 o 
   0   9   5     5814.97     5825.85     41.29 o 
   1   9   5      274.37      287.95     10.91 o 
   2   9   5       62.56       64.23      3.76 o 
   3   9   5       64.06       72.32      6.48 o 
   4   9   5      170.18      179.25     20.71 o 
   5   9   5        1.91        5.80      4.47 o 
   6   9   5       32.09        1.75      8.53 o 
  -7  10   5        5.83       11.43      5.62 o 
  -6  10   5      169.02      203.06     11.97 o 
  -5  10   5       24.77       26.19      5.78 o 
  -4  10   5      959.96      974.09     17.28 o 
  -3  10   5      168.75      170.72      9.02 o 
  -2  10   5        0.61       -3.02      3.02 o 
  -1  10   5      468.24      444.64     13.26 o 
   0  10   5       60.90       60.84      5.39 o 
   1  10   5      693.53      727.96     16.89 o 
   2  10   5       33.45       34.14      2.80 o 
   3  10   5        7.65        1.39      3.73 o 
   4  10   5       52.66       48.02     17.78 o 
   5  10   5       54.62       59.07      9.23 o 
   6  10   5       94.08       81.90     19.98 o 
  -7  11   5        1.17        4.07      6.47 o 
  -6  11   5      108.34       90.44     11.21 o 
  -5  11   5        7.81       10.50      3.60 o 
  -4  11   5       36.56       33.91      3.91 o 
  -3  11   5       85.89       82.85      5.37 o 
  -2  11   5      234.04      241.54     10.76 o 
  -1  11   5      173.17      176.48      8.74 o 
   0  11   5     1852.69     1810.86     24.67 o 
   1  11   5      744.42      762.76     17.43 o 
   2  11   5        4.96        3.59      1.80 o 
   3  11   5       45.15       40.95      5.77 o 
   4  11   5      243.29      245.08     15.50 o 
   5  11   5        2.38        9.52      5.18 o 
   6  11   5      103.15      121.97     21.70 o 
  -7  12   5        2.39        4.07      6.60 o 
  -6  12   5      306.46      264.47     15.53 o 
  -5  12   5        1.18        2.04      3.09 o 
  -4  12   5      144.04      148.43      6.98 o 
  -3  12   5       17.06       15.59      3.23 o 
  -2  12   5      100.01      109.99      7.50 o 
  -1  12   5       33.85       31.84      8.37 o 
   0  12   5       96.41       97.49      8.39 o 
   1  12   5        0.17       -3.21      3.83 o 
   2  12   5        1.81       -2.01      6.04 o 
   3  12   5        0.63        4.23      3.56 o 
   4  12   5       43.48       35.28      5.54 o 
   5  12   5        0.00        7.39      7.67 o 
   6  12   5       38.13       20.04     10.57 o 
  -7  13   5        0.82       12.76      8.28 o 
  -6  13   5        0.67        0.15      4.80 o 
  -5  13   5       30.13       29.23      5.62 o 
  -4  13   5      512.94      554.06     13.43 o 
  -3  13   5       86.83       82.05      5.94 o 
  -2  13   5       56.99       57.52      6.56 o 
  -1  13   5        0.53        4.87      3.69 o 
   0  13   5       98.09      104.63      8.75 o 
   1  13   5       85.24       87.50      8.86 o 
   2  13   5        2.61       -2.00      3.94 o 
   3  13   5       20.21       23.15      4.97 o 
   4  13   5      123.63      119.86     17.37 o 
   5  13   5      105.65      126.04     14.67 o 
   6  13   5        2.86       -1.72      8.78 o 
  -7  14   5      140.52      161.02     17.16 o 
  -6  14   5       87.45       87.88      9.79 o 
  -5  14   5        1.53        1.26      4.53 o 
  -4  14   5     1450.54     1477.54     21.97 o 
  -3  14   5       20.24       14.77      4.28 o 
  -2  14   5       20.95       21.15      3.87 o 
  -1  14   5       28.20       27.41      5.49 o 
   0  14   5       18.57       18.28      4.54 o 
   1  14   5       70.74       63.53     11.73 o 
   2  14   5        0.96       -1.78      3.74 o 
   3  14   5       52.60       50.31      6.95 o 
   4  14   5       14.61       20.43      7.64 o 
   5  14   5      219.70      244.86     18.79 o 
   6  14   5        3.21      -10.20     10.20 o 
  -7  15   5        7.18       44.76     13.45 o 
  -6  15   5        1.55        3.81      4.99 o 
  -5  15   5       28.87       31.29     10.67 o 
  -4  15   5      211.65      217.78     14.59 o 
  -3  15   5       21.84       17.19      3.14 o 
  -2  15   5       14.46        6.58      3.12 o 
  -1  15   5       13.26       13.74      3.79 o 
   0  15   5       12.23       17.80      8.80 o 
   1  15   5      179.48      195.73     20.25 o 
   2  15   5        8.65       15.00      9.28 o 
   3  15   5      224.81      215.10     22.18 o 
   4  15   5        5.72       -2.35      7.17 o 
   5  15   5      259.69      300.07     21.64 o 
   6  15   5       54.37       36.46     12.28 o 
  -7  16   5      165.47      204.32     18.97 o 
  -6  16   5        1.52       -0.94      4.29 o 
  -5  16   5       45.62       50.92      8.50 o 
  -4  16   5      672.36      627.44     38.50 o 
  -3  16   5       33.37       34.53      4.94 o 
  -2  16   5      158.44      149.66      9.32 o 
  -1  16   5        2.69       -3.80      4.39 o 
   0  16   5        1.05       -2.83      4.91 o 
   1  16   5      537.63      514.89     24.30 o 
   2  16   5      177.19      214.42     14.21 o 
   3  16   5       19.53       19.65      4.97 o 
   4  16   5       19.65       13.18      4.84 o 
   5  16   5      153.25      148.78     24.95 o 
   6  16   5        7.63        8.20     12.45 o 
  -7  17   5        0.13        5.44      8.58 o 
  -6  17   5       38.23       37.33     12.68 o 
  -5  17   5       10.45        9.65      5.91 o 
  -4  17   5      201.77      191.69     11.22 o 
  -3  17   5       60.79       61.96      6.32 o 
  -2  17   5       88.76       85.61      8.90 o 
  -1  17   5       53.32       59.93      8.00 o 
   0  17   5        2.28       -5.24      5.24 o 
   1  17   5      152.09      143.87     12.89 o 
   2  17   5      846.35      844.55     34.86 o 
   3  17   5       38.15       43.49      7.14 o 
   4  17   5        0.27        2.07      4.31 o 
   5  17   5        0.14       15.81      9.78 o 
  -7  18   5       47.32       46.97     20.55 o 
  -6  18   5        0.92       -2.24      8.16 o 
  -5  18   5      106.92      117.90     12.25 o 
  -4  18   5      582.48      622.70     29.02 o 
  -3  18   5        8.20        2.80      3.06 o 
  -2  18   5       22.79       13.98      4.21 o 
  -1  18   5        0.02       -5.06      5.06 o 
   0  18   5        1.96       -2.62      4.52 o 
   1  18   5       61.42       69.36     10.68 o 
   2  18   5     1665.51     1643.32     38.66 o 
   3  18   5       87.40       84.94     14.56 o 
   4  18   5        7.22       -0.93      4.00 o 
   5  18   5      198.32      159.65     21.95 o 
  -6  19   5        3.40       -0.19      8.18 o 
  -5  19   5       33.40       50.31      9.73 o 
  -4  19   5      873.52      834.90     29.45 o 
  -3  19   5      315.45      301.27     13.66 o 
  -2  19   5        2.41        4.88      4.15 o 
  -1  19   5       33.31       28.45      6.64 o 
   0  19   5       42.56       37.72     10.67 o 
   1  19   5     2284.77     2207.92     72.22 o 
   2  19   5      105.48      111.34     11.77 o 
   3  19   5       10.17       -0.17      6.25 o 
   4  19   5        2.22        1.77      5.27 o 
   5  19   5      489.11      469.71     37.48 o 
  -6  20   5        0.16        0.32      8.06 o 
  -5  20   5      195.48      154.73     22.78 o 
  -4  20   5       22.69       35.68      8.56 o 
  -3  20   5      239.64      216.62     17.50 o 
  -2  20   5      196.19      170.46     12.94 o 
  -1  20   5       21.13       25.50      6.16 o 
   0  20   5        8.73       10.46      4.82 o 
   1  20   5     1516.83     1569.27     61.64 o 
   2  20   5      253.72      241.26     15.57 o 
   3  20   5       67.91       52.37     12.97 o 
   4  20   5       11.78       26.12      9.19 o 
   5  20   5      144.51      178.60     23.05 o 
  -6  21   5        1.40        5.28     10.38 o 
  -5  21   5        0.59       -1.79      9.30 o 
  -4  21   5      238.43      210.59     19.73 o 
  -3  21   5      996.96      975.68     31.65 o 
  -2  21   5      101.83      106.83     19.45 o 
  -1  21   5       19.71       15.23      4.95 o 
   0  21   5        0.40       -5.22      5.22 o 
   1  21   5      133.80      118.11     20.92 o 
   2  21   5      227.38      239.44     15.61 o 
   3  21   5       92.52      103.92     17.60 o 
   4  21   5       10.78      -11.24     11.24 o 
   5  21   5        3.72       -5.83      5.83 o 
  -6  22   5        2.02       -3.08      8.92 o 
  -5  22   5       90.26       96.02     17.94 o 
  -4  22   5        0.29        2.31      5.01 o 
  -3  22   5     1132.06     1120.14     73.83 o 
  -2  22   5       91.01       97.76     10.10 o 
  -1  22   5       24.44       27.68     13.48 o 
   0  22   5        6.04        7.59      7.61 o 
   1  22   5      140.64      142.84     20.73 o 
   2  22   5       52.26       57.48      8.56 o 
   3  22   5       42.38       30.83     11.74 o 
   4  22   5        2.64      -10.40     10.40 o 
   5  22   5        5.09       -3.45      7.61 o 
  -6  23   5        4.25        3.29      8.19 o 
  -5  23   5        5.90       16.93     11.15 o 
  -4  23   5      105.30       95.52     11.31 o 
  -3  23   5       57.17       71.58      9.45 o 
  -2  23   5      452.25      441.13     21.00 o 
  -1  23   5       16.06       16.52      9.50 o 
   0  23   5        0.57       -1.92      7.75 o 
   1  23   5       28.80       21.07     10.31 o 
   2  23   5        0.34       -0.80      4.29 o 
   3  23   5       90.44       90.94     16.69 o 
   4  23   5       34.21       31.75     10.82 o 
   5  23   5       39.51       46.38     10.92 o 
  -6  24   5        0.27       -8.27      9.71 o 
  -5  24   5       19.29       15.51     10.52 o 
  -4  24   5        8.43        3.72      6.26 o 
  -3  24   5     1407.94     1338.67     56.04 o 
  -2  24   5       69.82       84.69     11.96 o 
  -1  24   5      137.06      134.30     19.17 o 
   0  24   5        3.31       -8.75      8.75 o 
   1  24   5      127.33      133.43     21.20 o 
   2  24   5        0.02        3.69      4.25 o 
   3  24   5       10.48        2.39      8.53 o 
   4  24   5       11.17        8.21      7.01 o 
   5  24   5       53.96       48.95     12.98 o 
  -6  25   5        2.37       -3.30      9.97 o 
  -5  25   5       17.57       25.47     12.74 o 
  -4  25   5       12.62        9.24      7.57 o 
  -3  25   5      109.79      122.26     19.64 o 
  -2  25   5      768.78      776.93     44.40 o 
  -1  25   5       18.65       24.81     10.64 o 
   0  25   5       89.20       77.81     15.21 o 
   1  25   5      172.82      168.66     22.86 o 
   2  25   5      109.51      102.26     10.64 o 
   3  25   5       38.29       44.34     13.73 o 
   4  25   5       16.54        3.48      8.56 o 
  -5  26   5        3.89        3.49      7.60 o 
  -4  26   5       27.20       37.33      8.20 o 
  -3  26   5        2.11        4.31      8.81 o 
  -2  26   5      215.96      241.25     26.32 o 
  -1  26   5      478.04      487.76     37.29 o 
   0  26   5        0.42        5.73      9.00 o 
   1  26   5       10.59        8.59      7.67 o 
   2  26   5       52.19       56.82     16.28 o 
   3  26   5        3.99        4.34      7.89 o 
   4  26   5       20.87       21.14     10.83 o 
  -5  27   5        0.88       19.22     11.61 o 
  -4  27   5        2.71        2.68      5.17 o 
  -3  27   5      568.16      557.72     39.59 o 
  -2  27   5      331.42      352.47     30.70 o 
  -1  27   5        0.99       14.07     11.57 o 
   0  27   5        5.53       15.46      7.30 o 
   1  27   5       68.76       66.95     16.42 o 
   2  27   5      373.67      376.06     35.27 o 
   3  27   5       15.86        2.12      9.61 o 
   4  27   5        2.45       -2.23      7.22 o 
  -5  28   5       36.65       43.56     17.61 o 
  -4  28   5       59.89       75.81     11.63 o 
  -3  28   5      446.44      414.39     34.11 o 
  -2  28   5      266.30      268.83     29.03 o 
  -1  28   5      526.88      520.96     39.23 o 
   0  28   5        9.54       15.17     11.24 o 
   1  28   5      295.12      291.55     30.37 o 
   2  28   5      162.44      177.89     24.62 o 
   3  28   5       15.76        0.75      7.28 o 
   4  28   5       21.77       29.28     12.74 o 
  -5  29   5        0.02       12.27     10.54 o 
  -4  29   5       71.16       71.54     11.83 o 
  -3  29   5       83.26       82.61     17.69 o 
  -2  29   5      200.67      194.92     25.17 o 
  -1  29   5       11.57       38.10     13.79 o 
   0  29   5       35.10       50.65     15.41 o 
   1  29   5      590.58      477.66     40.05 o 
   2  29   5        1.09       13.93     10.32 o 
   3  29   5       68.81       81.70     18.01 o 
   4  29   5        4.48      -11.13     11.13 o 
  -5  30   5       45.86       32.83     15.51 o 
  -4  30   5        2.85        4.68      5.92 o 
  -3  30   5        0.04        1.20      6.70 o 
  -2  30   5      152.88      164.26     23.96 o 
  -1  30   5      338.33      321.72     32.23 o 
   0  30   5       39.44       15.77     11.08 o 
   1  30   5      413.43      307.17     32.13 o 
   2  30   5        0.13      -10.79     10.79 o 
   3  30   5       17.63        6.27      7.87 o 
  -4  31   5       36.14       50.30     10.64 o 
  -3  31   5       65.16       46.82     14.45 o 
  -2  31   5       81.36       73.93     16.67 o 
  -1  31   5        5.15        3.48      8.41 o 
   0  31   5      118.65      110.18     20.30 o 
   1  31   5      103.36      108.72     21.53 o 
   2  31   5      122.20      114.24     21.79 o 
   3  31   5       19.52       20.90     10.66 o 
  -4  32   5       13.06       12.93      7.10 o 
  -3  32   5       34.35       53.06     16.24 o 
  -2  32   5        9.20       -0.70      8.44 o 
  -1  32   5       73.32       78.14     17.84 o 
   0  32   5       30.31       18.24     10.59 o 
   1  32   5       13.77       -5.79      9.72 o 
   2  32   5      365.61      334.06     35.69 o 
   3  32   5       23.32       53.82     15.57 o 
  -4  33   5       46.34       50.08     10.49 o 
  -3  33   5       51.53       70.23     18.10 o 
  -2  33   5       64.42       41.95     13.12 o 
  -1  33   5        1.88      -10.30     10.30 o 
   0  33   5      258.64      284.23     32.15 o 
   1  33   5        8.41       13.29     11.44 o 
   2  33   5       66.26       86.72     19.56 o 
   3  33   5        2.33       -1.34      9.66 o 
  -3  34   5       19.41       22.70     12.78 o 
  -2  34   5       59.97       37.61     13.59 o 
  -1  34   5       22.43        3.61      8.08 o 
   0  34   5        1.43       21.91     13.38 o 
   1  34   5        1.29       -6.09      8.02 o 
   2  34   5        0.18      -12.34     12.34 o 
  -3  35   5       45.91       56.57     15.78 o 
  -2  35   5        6.87        8.76      8.05 o 
  -1  35   5        3.10       22.20     11.47 o 
   0  35   5      166.89      172.46     27.17 o 
   1  35   5        5.99        5.74      7.46 o 
   2  35   5        0.00        8.93      8.29 o 
  -2  36   5        0.09       17.05     11.01 o 
  -1  36   5        8.67        3.29      8.83 o 
   0  36   5        0.11       17.57     11.64 o 
   1  36   5       19.91       30.47     14.74 o 
  -2  37   5        6.51       15.95     10.27 o 
  -1  37   5       12.45        5.45      7.47 o 
   0  37   5        0.16        7.66      9.46 o 
   1  37   5        4.89       12.42     12.44 o 
  -6   0   6       10.61       12.68      8.47 o 
  -4   0   6     2350.58     2476.29     51.85 o 
  -2   0   6      239.88      224.09     16.54 o 
   0   0   6     4896.01     4922.29     75.32 o 
   2   0   6      378.23      373.31     17.56 o 
   4   0   6      222.61      184.66     15.25 o 
   6   0   6        1.55       19.69     18.01 o 
  -7   1   6        7.54       11.97      5.28 o 
  -6   1   6      102.93      105.53      9.36 o 
  -5   1   6      126.76      121.68      9.02 o 
  -4   1   6      244.84      239.85     12.14 o 
  -3   1   6       13.79       12.47      4.24 o 
  -2   1   6      121.79      150.74      9.65 o 
  -1   1   6        2.11        1.04      1.79 o 
   0   1   6       40.46       45.50      5.98 o 
   1   1   6        0.13       -1.00      2.47 o 
   2   1   6      265.55      264.56     10.60 o 
   3   1   6        7.29        5.02      3.62 o 
   4   1   6       82.20       81.43      7.36 o 
   5   1   6       17.30       10.03      5.85 o 
   6   1   6      152.43      157.99     24.85 o 
  -7   2   6        0.78       -5.27      9.07 o 
  -6   2   6       15.44       16.91      5.44 o 
  -5   2   6       12.32       13.48      4.10 o 
  -4   2   6     3309.97     3164.93     41.35 o 
  -3   2   6       82.34       91.14      7.64 o 
  -2   2   6       55.82       50.84      3.58 o 
  -1   2   6        2.56        1.90      2.58 o 
   0   2   6     1492.66     1450.88     22.34 o 
   1   2   6      126.29      127.78      6.52 o 
   2   2   6      316.42      303.02     11.22 o 
   3   2   6      173.11      173.28      9.59 o 
   4   2   6      133.43      132.68      9.65 o 
   5   2   6       28.85       27.99     11.33 o 
   6   2   6        4.16       16.93     16.37 o 
  -7   3   6        3.97        4.65      4.34 o 
  -6   3   6       87.89       82.44      8.34 o 
  -5   3   6       13.11       11.07      6.34 o 
  -4   3   6       53.15       54.64     10.53 o 
  -3   3   6       14.25        9.55      3.71 o 
  -2   3   6       91.70      114.49      5.33 o 
  -1   3   6       78.79       75.64      5.05 o 
   0   3   6     1148.38     1055.16     36.43 o 
   1   3   6      909.84      907.26     20.57 o 
   2   3   6      328.89      316.60     13.88 o 
   3   3   6      149.55      147.94      8.96 o 
   4   3   6      106.31       84.04      8.66 o 
   5   3   6       10.89        4.60      8.84 o 
   6   3   6       70.97       69.08     16.89 o 
  -7   4   6        0.52        5.02      6.35 o 
  -6   4   6       23.88       22.99      5.60 o 
  -5   4   6       93.70       95.52      8.39 o 
  -4   4   6     1435.86     1386.23     31.33 o 
  -3   4   6      138.73      148.28     12.00 o 
  -2   4   6        8.67        4.99      3.61 o 
  -1   4   6       55.70       59.22      5.79 o 
   0   4   6     1165.11     1152.78     17.92 o 
   1   4   6        9.97       14.55      4.16 o 
   2   4   6      523.39      525.60     17.48 o 
   3   4   6      315.28      327.78     15.34 o 
   4   4   6       84.52       91.32      8.77 o 
   5   4   6        4.88       12.51      8.48 o 
   6   4   6       20.72       27.96     13.06 o 
  -7   5   6       20.54       29.72      6.63 o 
  -6   5   6       68.80       65.91      7.66 o 
  -5   5   6       37.55       41.40      6.24 o 
  -4   5   6     1830.42     1742.90     63.72 o 
  -3   5   6       90.97       97.94      8.24 o 
  -2   5   6       44.70       67.12      6.49 o 
  -1   5   6      125.81      124.11      8.31 o 
   0   5   6      209.27      197.45      5.65 o 
   1   5   6        7.37       10.62      5.02 o 
   2   5   6      229.65      224.72     11.59 o 
   3   5   6      378.11      410.09     17.06 o 
   4   5   6      121.47       98.49     14.30 o 
   5   5   6      102.07      104.81     18.89 o 
   6   5   6        8.26        7.85      8.32 o 
  -7   6   6        4.44        5.65      5.19 o 
  -6   6   6        4.34        4.62      4.93 o 
  -5   6   6      164.60      172.36     12.77 o 
  -4   6   6      131.18      133.40     12.42 o 
  -3   6   6       25.16       18.85      4.19 o 
  -2   6   6      242.98      252.70     14.91 o 
  -1   6   6        2.88       -0.10      2.72 o 
   0   6   6      116.36      114.57      4.64 o 
   1   6   6      101.23       92.27      4.50 o 
   2   6   6      235.68      235.48     11.91 o 
   3   6   6      412.52      427.94     17.55 o 
   4   6   6       45.25       48.84      9.35 o 
   5   6   6      266.99      285.72     32.25 o 
   6   6   6       23.35        3.16      8.27 o 
  -7   7   6        1.23        1.72      5.12 o 
  -6   7   6       55.59       58.59     11.71 o 
  -5   7   6      508.68      480.01     21.23 o 
  -4   7   6       48.78       43.82      7.89 o 
  -3   7   6        1.33        3.80      4.69 o 
  -2   7   6       32.84       36.46      5.04 o 
  -1   7   6      243.80      230.46     10.28 o 
   0   7   6        0.34        2.32      1.72 o 
   1   7   6      467.16      427.24     19.65 o 
   2   7   6       94.43       98.74     10.09 o 
   3   7   6      628.48      659.71     21.60 o 
   4   7   6        3.67        5.17      4.55 o 
   5   7   6      329.27      344.26     33.41 o 
   6   7   6        0.36       15.57     12.75 o 
  -7   8   6        2.41        6.38      5.11 o 
  -6   8   6        5.14        9.05      6.01 o 
  -5   8   6     1304.06     1261.36     33.28 o 
  -4   8   6        3.59        5.24      4.87 o 
  -3   8   6       25.03       25.05      7.51 o 
  -2   8   6      454.68      484.90     15.85 o 
  -1   8   6        6.28        7.20      3.07 o 
   0   8   6       30.24       33.46      2.75 o 
   1   8   6      188.97      185.70      9.90 o 
   2   8   6      134.40      144.86     12.09 o 
   3   8   6      286.23      295.65     14.88 o 
   4   8   6      154.36      146.16     13.49 o 
   5   8   6       28.81       26.01     17.18 o 
   6   8   6       13.95       44.46     15.25 o 
  -7   9   6       10.61       10.68      5.50 o 
  -6   9   6       49.61       48.61      9.16 o 
  -5   9   6        1.39       24.13      7.75 o 
  -4   9   6       18.68       17.07      4.75 o 
  -3   9   6        1.57        0.97      2.79 o 
  -2   9   6       75.87       87.92      7.02 o 
  -1   9   6       32.04       26.56      3.93 o 
   0   9   6      115.75       83.77     17.17 o 
   1   9   6       83.07       77.32      5.96 o 
   2   9   6        0.94        5.42      2.94 o 
   3   9   6      407.58      411.08     17.31 o 
   4   9   6       65.87       68.05      9.71 o 
   5   9   6       60.66       90.79     19.02 o 
  -7  10   6        6.89       22.71     17.05 o 
  -6  10   6       26.17       13.30      5.55 o 
  -5  10   6      347.89      335.58     16.06 o 
  -4  10   6       18.11       31.63      5.93 o 
  -3  10   6        9.56        8.58      3.03 o 
  -2  10   6      689.65      675.01     18.87 o 
  -1  10   6      152.25      166.35      8.74 o 
   0  10   6       72.53       64.44      3.96 o 
   1  10   6      718.00      719.75     18.80 o 
   2  10   6        8.43        9.61      2.74 o 
   3  10   6       27.26       43.52      8.79 o 
   4  10   6       37.23       46.18      9.54 o 
   5  10   6      198.81      224.44     29.76 o 
  -7  11   6      133.20      176.73     18.44 o 
  -6  11   6        3.60        5.44      5.57 o 
  -5  11   6      127.13      116.00      9.98 o 
  -4  11   6      887.20      912.20     20.88 o 
  -3  11   6      479.14      480.00     12.37 o 
  -2  11   6      147.20      133.46      5.16 o 
  -1  11   6       10.76       12.39      3.50 o 
   0  11   6      163.09      150.83      6.13 o 
   1  11   6     1859.61     1834.74     30.90 o 
   2  11   6        2.87       -0.09      4.46 o 
   3  11   6      298.58      300.95     17.70 o 
   4  11   6       72.53       80.58     10.07 o 
   5  11   6      265.22      291.79     20.59 o 
  -7  12   6       55.84       73.51     14.24 o 
  -6  12   6       63.50       59.92      9.07 o 
  -5  12   6      418.58      405.04     17.64 o 
  -4  12   6      301.19      289.71     11.85 o 
  -3  12   6     2065.04     1963.52     34.48 o 
  -2  12   6      201.92      204.31     13.58 o 
  -1  12   6      952.69     1087.34     28.37 o 
   0  12   6        5.38        2.12      4.48 o 
   1  12   6     1081.07     1034.14     22.63 o 
   2  12   6       41.23       34.31      9.72 o 
   3  12   6        1.63       10.30      6.11 o 
   4  12   6       10.71       15.20     11.94 o 
   5  12   6      123.94      141.30     15.91 o 
  -7  13   6        7.37       24.71     18.72 o 
  -6  13   6        5.53       20.24     13.69 o 
  -5  13   6       82.09       85.38     12.29 o 
  -4  13   6      388.22      363.28     13.32 o 
  -3  13   6     1072.05     1021.04     31.04 o 
  -2  13   6      329.87      334.41     13.70 o 
  -1  13   6        2.62       10.93      3.77 o 
   0  13   6       49.78       47.28      6.46 o 
   1  13   6      395.69      396.68     13.92 o 
   2  13   6       58.12       78.24      9.50 o 
   3  13   6        0.10        6.35      7.14 o 
   4  13   6       31.79       35.14      5.93 o 
   5  13   6       12.66       18.23      7.82 o 
  -7  14   6       44.87       65.32     11.73 o 
  -6  14   6        6.70        7.46      6.97 o 
  -5  14   6       12.54        0.46      6.15 o 
  -4  14   6      334.99      342.85     13.04 o 
  -3  14   6      198.09      170.57      9.14 o 
  -2  14   6       28.96       32.60      6.22 o 
  -1  14   6      680.78      687.55     18.59 o 
   0  14   6       58.80       69.75      7.83 o 
   1  14   6      174.11      188.62      9.88 o 
   2  14   6      289.62      321.13     18.39 o 
   3  14   6      442.29      471.91     28.67 o 
   4  14   6        5.52        3.19      4.41 o 
   5  14   6        8.80       11.82      4.87 o 
  -6  15   6        8.75       18.90      8.93 o 
  -5  15   6       81.30       73.20     12.20 o 
  -4  15   6      336.14      333.77     14.24 o 
  -3  15   6       27.64       30.01      4.46 o 
  -2  15   6      613.50      614.05     16.61 o 
  -1  15   6       76.96       91.23      9.59 o 
   0  15   6        8.76       18.12      9.59 o 
   1  15   6      143.36      155.93     26.28 o 
   2  15   6       36.78       36.74      8.07 o 
   3  15   6       90.40       82.66     10.35 o 
   4  15   6        0.14       -2.11      7.08 o 
   5  15   6       22.23       20.58      7.01 o 
  -6  16   6       20.28       18.83     13.02 o 
  -5  16   6      251.93      218.27     25.77 o 
  -4  16   6      544.96      546.58     21.93 o 
  -3  16   6        4.20        5.76      3.43 o 
  -2  16   6      130.74      132.48      8.19 o 
  -1  16   6      849.81      897.69     28.39 o 
   0  16   6      350.83      365.81     17.49 o 
   1  16   6      176.72      192.47     14.48 o 
   2  16   6       12.73       16.82      5.37 o 
   3  16   6      165.92      168.21     16.21 o 
   4  16   6       51.91       54.58     13.04 o 
   5  16   6        1.66        7.86      6.22 o 
  -6  17   6        2.88       19.52     12.80 o 
  -5  17   6       17.38       16.32     13.80 o 
  -4  17   6        7.90       11.89      4.26 o 
  -3  17   6      831.41      789.54     19.76 o 
  -2  17   6      391.08      394.66     13.61 o 
  -1  17   6      122.23      142.96     11.60 o 
   0  17   6       98.35      107.16     11.34 o 
   1  17   6        0.00        0.89      4.53 o 
   2  17   6      327.49      343.06     19.00 o 
   3  17   6       46.89       46.76      8.11 o 
   4  17   6        4.31       18.34      9.96 o 
   5  17   6       22.61       23.56      7.58 o 
  -6  18   6       92.32       83.56     19.15 o 
  -5  18   6       98.00       96.91     17.94 o 
  -4  18   6      149.02      150.12     13.24 o 
  -3  18   6      496.69      530.33     18.59 o 
  -2  18   6      165.06      184.98     11.33 o 
  -1  18   6      299.36      306.09     30.77 o 
   0  18   6       74.75       70.08      9.66 o 
   1  18   6      169.77      161.18     15.46 o 
   2  18   6       35.90       43.76     16.83 o 
   3  18   6       10.62       10.33      4.60 o 
   4  18   6       72.62       71.22     15.34 o 
   5  18   6        0.06        7.29     10.10 o 
  -6  19   6        0.06       31.14     15.27 o 
  -5  19   6        0.60       23.01     13.50 o 
  -4  19   6       11.47       13.94      7.47 o 
  -3  19   6      171.18      193.17     11.58 o 
  -2  19   6      140.02      152.43     10.16 o 
  -1  19   6        0.34       -0.52      4.18 o 
   0  19   6      197.53      215.60     16.55 o 
   1  19   6       17.15        6.59      6.27 o 
   2  19   6        0.01       12.19      5.89 o 
   3  19   6        6.25       11.49      8.08 o 
   4  19   6       10.44       22.63     10.99 o 
   5  19   6        1.74        1.72      6.93 o 
  -6  20   6       55.21       96.10     21.11 o 
  -5  20   6       55.73       46.76     13.41 o 
  -4  20   6      197.85      197.65     15.22 o 
  -3  20   6      652.27      647.17     21.46 o 
  -2  20   6      256.82      262.98     17.07 o 
  -1  20   6        4.39        4.05      5.16 o 
   0  20   6       29.85       28.93      6.71 o 
   1  20   6        7.91       -2.82      9.72 o 
   2  20   6      540.95      542.82     24.54 o 
   3  20   6       12.01       28.44     10.71 o 
   4  20   6      134.74      137.77     21.56 o 
   5  20   6       44.73       41.72      9.22 o 
  -6  21   6       27.76       43.72     18.81 o 
  -5  21   6        0.19       -4.51      8.39 o 
  -4  21   6        0.85        2.09      4.93 o 
  -3  21   6      207.79      236.77     34.32 o 
  -2  21   6       10.21       12.73      6.87 o 
  -1  21   6       25.48       26.46      6.44 o 
   0  21   6      150.59      129.68     13.69 o 
   1  21   6       70.37       51.41     12.50 o 
   2  21   6      263.85      264.08     17.82 o 
   3  21   6       25.54       19.50      8.56 o 
   4  21   6        0.70       16.09     10.59 o 
  -6  22   6       62.13       58.93     19.09 o 
  -5  22   6       22.91       25.05     12.98 o 
  -4  22   6       39.24       59.56      9.71 o 
  -3  22   6      763.51      750.27     32.33 o 
  -2  22   6        8.72        4.03      6.25 o 
  -1  22   6      147.75      134.44     22.76 o 
   0  22   6       21.62       20.20      6.60 o 
   1  22   6        1.41       -3.98      6.71 o 
   2  22   6      148.06      144.19     14.06 o 
   3  22   6        4.65       11.69      9.69 o 
   4  22   6      104.59      131.13     22.45 o 
  -5  23   6       11.03        7.44      9.92 o 
  -4  23   6        8.69       11.42      5.46 o 
  -3  23   6       25.33       27.43      7.51 o 
  -2  23   6       20.07       26.35     10.12 o 
  -1  23   6       35.15       40.83     11.65 o 
   0  23   6       78.76       78.36     10.74 o 
   1  23   6       57.86       50.97     15.05 o 
   2  23   6     1026.77     1051.89     56.93 o 
   3  23   6       30.32       34.58     12.85 o 
   4  23   6       38.74       33.35     12.68 o 
  -5  24   6       47.60       58.82     15.53 o 
  -4  24   6       17.47        9.24     14.23 o 
  -3  24   6      461.39      462.89     24.50 o 
  -2  24   6      644.90      518.00     24.88 o 
  -1  24   6      226.80      230.72     17.60 o 
   0  24   6       19.24       13.64     10.88 o 
   1  24   6        6.32       -4.02      9.20 o 
   2  24   6      774.89      848.05     31.46 o 
   3  24   6      183.15      168.55     25.00 o 
   4  24   6       30.01       23.01      8.23 o 
  -5  25   6        7.90        9.99     15.31 o 
  -4  25   6        4.28        8.93      6.04 o 
  -3  25   6      188.26      206.52     16.84 o 
  -2  25   6       29.93       16.30     11.22 o 
  -1  25   6        7.30       -4.70      8.88 o 
   0  25   6       58.55       41.01     11.60 o 
   1  25   6       98.56      115.43     19.85 o 
   2  25   6      409.87      370.22     35.68 o 
   3  25   6        1.71       11.16     10.23 o 
   4  25   6       74.47       77.53     17.51 o 
  -5  26   6       17.49        2.48      8.47 o 
  -4  26   6       23.12       34.68      8.26 o 
  -3  26   6       39.80       46.49     16.91 o 
  -2  26   6        6.25       -2.02      7.87 o 
  -1  26   6      256.75      241.23     27.60 o 
   0  26   6       50.76       65.61     16.79 o 
   1  26   6       47.63       27.14     10.16 o 
   2  26   6      232.32      225.60     29.49 o 
   3  26   6      361.69      343.89     35.18 o 
   4  26   6        0.07       -5.84      8.17 o 
  -5  27   6        0.07       -3.15      8.07 o 
  -4  27   6        5.21        9.30      6.64 o 
  -3  27   6        3.82       13.05      6.61 o 
  -2  27   6       36.09       30.78     12.50 o 
  -1  27   6        2.97       -8.65      8.65 o 
   0  27   6       43.97       43.33     11.59 o 
   1  27   6        0.13        4.95     10.30 o 
   2  27   6       23.89       37.68     14.63 o 
   3  27   6        0.41       15.35     11.84 o 
  -4  28   6       33.61       26.78     12.64 o 
  -3  28   6       15.51        6.40      9.36 o 
  -2  28   6       37.34       54.22     15.58 o 
  -1  28   6       62.40       42.08     12.79 o 
   0  28   6        8.96       -3.30     12.24 o 
   1  28   6        0.02        0.68      8.25 o 
   2  28   6       14.32       18.04     11.61 o 
   3  28   6      224.82      218.73     29.91 o 
  -4  29   6       26.85       44.76     11.11 o 
  -3  29   6       52.11       46.94     13.25 o 
  -2  29   6        0.93       13.84     11.78 o 
  -1  29   6       43.85       52.95     14.98 o 
   0  29   6       20.74       19.35     11.22 o 
   1  29   6        0.26       -1.06      9.07 o 
   2  29   6        9.59        9.80      8.45 o 
   3  29   6        1.21       12.16     10.78 o 
  -4  30   6      114.32      128.48     33.14 o 
  -3  30   6       27.32       29.59     12.38 o 
  -2  30   6        0.07       -7.44      8.25 o 
  -1  30   6        0.20       -9.89      9.89 o 
   0  30   6      105.43      122.57     21.31 o 
   1  30   6       63.16       39.03     14.19 o 
   2  30   6       43.74       27.06     10.84 o 
   3  30   6      192.93      258.35     32.00 o 
  -4  31   6       12.11       35.88     10.30 o 
  -3  31   6        0.67       -3.31      9.19 o 
  -2  31   6       47.24       42.65     11.99 o 
  -1  31   6       32.51       47.25     14.45 o 
   0  31   6        6.40       -7.32     10.75 o 
   1  31   6       12.47       18.01     10.98 o 
   2  31   6        1.48        2.06      8.52 o 
  -3  32   6      164.52      144.75     23.94 o 
  -2  32   6       24.46       17.98     10.66 o 
  -1  32   6       53.50       63.54     17.41 o 
   0  32   6       57.83       38.05     14.51 o 
   1  32   6       54.87       57.63     16.32 o 
   2  32   6        5.05        1.79      8.91 o 
  -3  33   6      306.19      341.65     35.84 o 
  -2  33   6      121.57      116.10     21.80 o 
  -1  33   6       69.53       66.17     17.80 o 
   0  33   6        0.00        0.13      9.31 o 
   1  33   6       45.51       46.62     15.68 o 
  -2  34   6        3.68        2.83     10.33 o 
  -1  34   6        8.78       23.39     13.88 o 
   0  34   6       54.28       55.87     16.44 o 
   1  34   6        5.30      -11.08     13.15 o 
  -2  35   6        2.48        0.23      8.88 o 
  -1  35   6       71.39       78.32     18.30 o 
   0  35   6        3.82        0.27      9.08 o 
  -7   0   7       84.78      113.98     18.60 o 
  -5   0   7     1210.26     1192.35     40.37 o 
  -3   0   7      336.58      320.11     22.94 o 
  -1   0   7        1.54       18.88      9.19 o 
   1   0   7      152.48      137.80     17.18 o 
   3   0   7      198.62      215.07     21.12 o 
   5   0   7       20.54       24.81     10.39 o 
  -7   1   7      102.55      105.97     10.47 o 
  -6   1   7        3.83        5.80      4.73 o 
  -5   1   7      245.08      217.95     12.73 o 
  -4   1   7       44.57       39.29      5.26 o 
  -3   1   7       62.59       57.27      8.18 o 
  -2   1   7        3.74        9.37      3.54 o 
  -1   1   7      794.11      811.54     28.19 o 
   0   1   7       62.11       69.50      5.32 o 
   1   1   7      236.83      215.47      8.82 o 
   2   1   7      116.58      113.93      7.56 o 
   3   1   7       50.67       48.54      5.65 o 
   4   1   7        9.59        6.05      5.92 o 
   5   1   7      269.95      275.91     29.21 o 
  -7   2   7       10.55        9.45      9.13 o 
  -6   2   7        0.25       -2.20      4.45 o 
  -5   2   7      993.91      972.22     25.98 o 
  -4   2   7      103.99      110.64      8.83 o 
  -3   2   7        8.57        8.22      8.41 o 
  -2   2   7       11.04        7.20      5.35 o 
  -1   2   7       19.50       30.90      7.33 o 
   0   2   7      399.82      388.78     12.33 o 
   1   2   7       77.35       93.29     10.61 o 
   2   2   7       84.46       85.87      7.91 o 
   3   2   7      125.81      139.95      9.03 o 
   4   2   7       63.46       67.00      8.39 o 
   5   2   7        2.32       29.98     16.29 o 
  -7   3   7        0.00        6.42      6.16 o 
  -6   3   7       22.63       32.72      6.30 o 
  -5   3   7      264.52      234.36     13.24 o 
  -4   3   7     2233.37     2199.85     35.88 o 
  -3   3   7      428.59      426.15     16.89 o 
  -2   3   7      178.74      169.03     10.15 o 
  -1   3   7      460.42      452.09      9.54 o 
   0   3   7      256.86      262.57     10.42 o 
   1   3   7     2328.17     2298.30     47.20 o 
   2   3   7      128.16      128.19      9.57 o 
   3   3   7      117.14      107.69      9.49 o 
   4   3   7        0.05       13.66      5.57 o 
   5   3   7      652.34      666.28     45.92 o 
  -7   4   7      373.94      466.25     44.27 o 
  -6   4   7        0.17        0.13      5.20 o 
  -5   4   7      163.88      152.19     12.39 o 
  -4   4   7     1076.37     1028.25     35.10 o 
  -3   4   7     1251.52     1235.74     28.53 o 
  -2   4   7       14.83       20.87      4.87 o 
  -1   4   7      269.56      279.00     10.96 o 
   0   4   7      528.54      515.00     14.94 o 
   1   4   7     1766.82     1714.56     30.67 o 
   2   4   7      192.21      199.35     11.92 o 
   3   4   7        0.00        1.79      4.53 o 
   4   4   7       49.87       55.88      7.63 o 
   5   4   7       23.67       57.55     22.98 o 
  -7   5   7      136.20      190.44     16.40 o 
  -6   5   7       22.30       26.82      6.72 o 
  -5   5   7      192.10      158.71     13.77 o 
  -4   5   7       31.02       27.97     13.27 o 
  -3   5   7     2320.98     2277.59     38.51 o 
  -2   5   7      101.45      114.11      8.50 o 
  -1   5   7      156.41      176.37     12.32 o 
   0   5   7        2.64        6.41      5.27 o 
   1   5   7      773.11      749.39     26.49 o 
   2   5   7      359.70      350.68     15.61 o 
   3   5   7      278.41      272.29     14.81 o 
   4   5   7        0.85        1.88      4.47 o 
   5   5   7       20.41       21.15     11.72 o 
  -7   6   7       11.97       39.00     12.81 o 
  -6   6   7       25.26       25.99      8.09 o 
  -5   6   7        7.73        5.95      6.17 o 
  -4   6   7      646.95      642.25     21.91 o 
  -3   6   7      277.00      280.16     17.08 o 
  -2   6   7        0.20       -3.57      3.57 o 
  -1   6   7      458.73      445.73     14.11 o 
   0   6   7      113.07      117.50     11.42 o 
   1   6   7      422.06      426.28     15.93 o 
   2   6   7      402.95      403.46     16.63 o 
   3   6   7       56.92       53.38      8.24 o 
   4   6   7       22.27       28.71      5.97 o 
   5   6   7       88.55       91.61     17.41 o 
  -7   7   7        3.32        8.76      8.34 o 
  -6   7   7        3.99        5.18      5.15 o 
  -5   7   7      155.58      165.87     10.43 o 
  -4   7   7       56.37       62.22      7.90 o 
  -3   7   7      351.15      348.10     17.80 o 
  -2   7   7      151.95      152.62      9.77 o 
  -1   7   7       33.73       38.78      4.86 o 
   0   7   7        1.29        5.24      4.37 o 
   1   7   7       20.00       15.69      6.42 o 
   2   7   7       33.60       35.15      5.75 o 
   3   7   7      481.97      504.48     20.35 o 
   4   7   7       14.58       11.05      4.77 o 
   5   7   7        2.43        0.52      8.16 o 
  -6   8   7       96.41       87.17     12.15 o 
  -5   8   7      149.36      150.11     10.45 o 
  -4   8   7      425.47      433.46     18.21 o 
  -3   8   7      274.35      279.83     13.88 o 
  -2   8   7       32.62       46.41      8.41 o 
  -1   8   7      665.96      653.65     17.47 o 
   0   8   7      311.94      314.45     14.35 o 
   1   8   7        0.05        5.94      3.89 o 
   2   8   7        2.55        4.47      3.61 o 
   3   8   7      191.11      191.79     12.97 o 
   4   8   7       11.80       15.01      6.80 o 
   5   8   7        1.90      -10.50     10.50 o 
  -6   9   7        0.47       29.31     10.11 o 
  -5   9   7        2.60        0.45      4.04 o 
  -4   9   7      743.04      695.02     22.87 o 
  -3   9   7       97.46       88.50      8.26 o 
  -2   9   7        7.31        3.42      3.17 o 
  -1   9   7        0.71        5.22      3.22 o 
   0   9   7      676.60      737.36     24.13 o 
   1   9   7       28.93       40.72      5.45 o 
   2   9   7        0.56      -10.33     17.13 o 
   3   9   7      334.30      352.63     17.04 o 
   4   9   7      126.37      116.19     12.80 o 
   5   9   7       16.61       17.46     11.77 o 
  -6  10   7      166.85      186.87     14.84 o 
  -5  10   7       44.61       38.76      6.60 o 
  -4  10   7      277.81      297.68     15.27 o 
  -3  10   7      292.80      283.68     14.04 o 
  -2  10   7       41.68       45.97      5.84 o 
  -1  10   7      253.71      223.04     10.85 o 
   0  10   7      225.23      252.76     12.97 o 
   1  10   7        4.32       10.80      4.50 o 
   2  10   7       59.79       47.57     18.75 o 
   3  10   7      136.51      152.09     11.68 o 
   4  10   7      183.19      171.69     26.52 o 
   5  10   7        8.14       12.32      9.55 o 
  -6  11   7        0.91        0.85      7.00 o 
  -5  11   7        7.13       16.84      5.22 o 
  -4  11   7      168.13      165.50     11.41 o 
  -3  11   7        1.71        5.17      4.21 o 
  -2  11   7       13.33        9.34      4.13 o 
  -1  11   7       14.50       14.05      3.38 o 
   0  11   7        0.00        3.42      4.44 o 
   1  11   7      356.65      354.86     14.27 o 
   2  11   7      481.39      439.43     23.68 o 
   3  11   7      106.38      125.37     10.38 o 
   4  11   7        6.17       16.70      5.92 o 
   5  11   7        7.02        4.55      6.71 o 
  -6  12   7      147.25      144.68     13.24 o 
  -5  12   7       65.86       71.34      8.13 o 
  -4  12   7       72.19       83.25      8.58 o 
  -3  12   7      381.69      347.42     15.48 o 
  -2  12   7       21.89       22.46      4.06 o 
  -1  12   7       29.88       28.24      4.68 o 
   0  12   7        3.51       -1.87      4.07 o 
   1  12   7        2.93        2.43      5.35 o 
   2  12   7      186.43      166.97     30.00 o 
   3  12   7       29.22       25.11      6.04 o 
   4  12   7       25.30       31.13      7.74 o 
   5  12   7        0.01       -4.30      4.55 o 
  -6  13   7        1.75       15.02      7.88 o 
  -5  13   7        2.32       -2.42     11.78 o 
  -4  13   7      513.07      493.62     16.55 o 
  -3  13   7        2.85       -0.12      4.03 o 
  -2  13   7        9.22       17.91      4.63 o 
  -1  13   7        3.66        1.12      3.34 o 
   0  13   7        1.42        4.22      4.39 o 
   1  13   7      104.43      103.11      8.03 o 
   2  13   7       37.68       48.60     22.90 o 
   3  13   7       20.84       16.65      5.48 o 
   4  13   7       12.95       17.27     11.97 o 
   5  13   7        1.72        4.00     11.65 o 
  -6  14   7       95.01       85.82     12.84 o 
  -5  14   7       22.54       33.55      9.82 o 
  -4  14   7        5.42        8.74      4.19 o 
  -3  14   7      466.96      450.15     17.81 o 
  -2  14   7       74.75       68.00      9.32 o 
  -1  14   7        2.48        4.05      3.10 o 
   0  14   7        5.25        4.70      4.22 o 
   1  14   7       27.39       24.26      6.65 o 
   2  14   7      296.67      321.32     20.90 o 
   3  14   7       13.37       15.57      7.96 o 
   4  14   7        0.16       -7.24      8.58 o 
  -6  15   7        7.61        5.13     13.20 o 
  -5  15   7      170.20      176.77     18.35 o 
  -4  15   7      611.27      585.68     18.17 o 
  -3  15   7       30.62       31.85      5.63 o 
  -2  15   7        0.16        5.50      3.12 o 
  -1  15   7        0.49        1.25      3.16 o 
   0  15   7      114.31       98.19     16.31 o 
   1  15   7       83.71       73.56     10.14 o 
   2  15   7      219.46      218.11     62.76 o 
   3  15   7       11.55       31.35      8.95 o 
   4  15   7       43.80       30.63      7.78 o 
  -6  16   7       30.65       54.07     17.15 o 
  -5  16   7      452.87      444.20     26.74 o 
  -4  16   7       16.95       18.93      5.77 o 
  -3  16   7        3.11        1.59      3.32 o 
  -2  16   7      127.64       94.63      8.44 o 
  -1  16   7       23.50       30.70      4.90 o 
   0  16   7       10.98       15.73      5.09 o 
   1  16   7        0.33       -0.99      7.37 o 
   2  16   7      401.52      338.29     25.19 o 
   3  16   7        7.91        9.72      5.55 o 
   4  16   7        4.33        1.48      6.33 o 
  -6  17   7       24.90       27.16     12.31 o 
  -5  17   7        2.40        8.11     11.48 o 
  -4  17   7      112.88      102.20      8.28 o 
  -3  17   7       10.14        5.46      3.49 o 
  -2  17   7      369.65      302.45     12.60 o 
  -1  17   7        3.79        4.11      3.01 o 
   0  17   7        0.48        4.25      4.10 o 
   1  17   7       19.20        8.87      4.91 o 
   2  17   7      267.25      262.81     26.10 o 
   3  17   7        0.00        9.93      5.13 o 
   4  17   7        0.07       -4.25      7.55 o 
  -6  18   7        0.63       20.33     13.11 o 
  -5  18   7       26.06       52.80     16.52 o 
  -4  18   7        4.62        6.78      5.50 o 
  -3  18   7        9.35        4.62      3.34 o 
  -2  18   7        8.00        8.42      3.36 o 
  -1  18   7      177.46      187.12     10.86 o 
   0  18   7       22.24       10.82     12.46 o 
   1  18   7        8.91        9.35      4.43 o 
   2  18   7        7.36        7.19      7.27 o 
   3  18   7        7.82        6.08      7.34 o 
   4  18   7        5.78        1.31      7.01 o 
  -6  19   7       28.56       47.02     16.73 o 
  -5  19   7        8.14       10.60     10.75 o 
  -4  19   7       26.93       24.49      9.64 o 
  -3  19   7       21.40       19.28      5.02 o 
  -2  19   7       50.63       44.69      6.77 o 
  -1  19   7       29.26       39.45      5.89 o 
   0  19   7        0.78       -3.57      5.31 o 
   1  19   7       71.82       72.10      8.61 o 
   2  19   7      172.65      157.55     14.26 o 
   3  19   7       38.69       31.29     12.47 o 
   4  19   7        0.00       -9.50     10.22 o 
  -5  20   7      113.27      117.93     21.21 o 
  -4  20   7        6.35        9.72      5.52 o 
  -3  20   7      162.97      148.04     10.83 o 
  -2  20   7       13.27       21.91      5.08 o 
  -1  20   7      188.22      178.99     15.75 o 
   0  20   7       96.35       77.47     16.11 o 
   1  20   7        2.28       10.65      5.94 o 
   2  20   7        0.02       -3.02      5.23 o 
   3  20   7        1.44       15.53      9.25 o 
   4  20   7       24.76       21.25      9.73 o 
  -5  21   7      119.67      144.33     25.24 o 
  -4  21   7        0.08        7.14      5.79 o 
  -3  21   7        1.88        1.17      4.49 o 
  -2  21   7        6.69        4.92      4.09 o 
  -1  21   7       15.22       14.35      6.03 o 
   0  21   7       67.71       71.17     10.98 o 
   1  21   7       95.94       93.59      9.80 o 
   2  21   7      173.31      198.75     18.72 o 
   3  21   7       10.22       -0.94      7.48 o 
   4  21   7        6.33        7.17      7.02 o 
  -5  22   7       30.97       45.29     18.21 o 
  -4  22   7       88.13      102.90     14.60 o 
  -3  22   7       45.98       47.87      7.16 o 
  -2  22   7       31.94       33.64      5.90 o 
  -1  22   7       93.77      114.12     20.05 o 
   0  22   7      302.84      297.68     20.75 o 
   1  22   7       34.54       30.26      6.47 o 
   2  22   7       16.78       29.37      8.31 o 
   3  22   7       51.44       45.76     13.55 o 
  -5  23   7        3.99        4.81     12.06 o 
  -4  23   7        3.33        0.90      4.94 o 
  -3  23   7        1.80        3.66      4.18 o 
  -2  23   7        0.47       -2.74      4.96 o 
  -1  23   7      116.79      118.89     13.18 o 
   0  23   7       48.59       84.60     12.04 o 
   1  23   7       78.69       86.84     11.23 o 
   2  23   7      294.34      286.80     22.95 o 
   3  23   7      155.73      146.32     24.61 o 
  -5  24   7        0.27        3.64     10.57 o 
  -4  24   7       36.00       20.14     11.50 o 
  -3  24   7       88.21       86.88     11.53 o 
  -2  24   7      159.08      142.27     11.61 o 
  -1  24   7       52.47       62.80     10.77 o 
   0  24   7      346.81      373.23     32.53 o 
   1  24   7       42.43       50.40     13.94 o 
   2  24   7       12.42        7.27      8.43 o 
   3  24   7       80.41       50.81     16.71 o 
  -4  25   7        1.18        1.00      8.29 o 
  -3  25   7       18.63       15.64      6.86 o 
  -2  25   7       51.73       54.75      8.15 o 
  -1  25   7        8.45       -1.66      5.60 o 
   0  25   7       84.54       54.09     17.41 o 
   1  25   7        2.31       -2.63      8.99 o 
   2  25   7      256.33      246.54     30.28 o 
   3  25   7       16.24       20.12     12.49 o 
  -4  26   7       24.58       17.97      5.85 o 
  -3  26   7        4.14        4.36      5.83 o 
  -2  26   7      101.33       89.88     24.33 o 
  -1  26   7       38.12       20.03      6.18 o 
   0  26   7      201.26      229.42     29.67 o 
   1  26   7      135.64      120.44     22.74 o 
   2  26   7       24.15       33.86     13.24 o 
   3  26   7        9.96      -11.69     11.69 o 
  -4  27   7       10.18        2.37      6.44 o 
  -3  27   7       24.03       26.44      7.61 o 
  -2  27   7       67.29       97.45     14.14 o 
  -1  27   7       50.46       65.61     16.29 o 
   0  27   7        3.53       -0.99      9.28 o 
   1  27   7        3.66       10.78      8.13 o 
   2  27   7       63.33       50.70     14.97 o 
  -4  28   7        0.42        2.55      6.38 o 
  -3  28   7       21.75       31.70      9.35 o 
  -2  28   7      125.94       93.08     18.76 o 
  -1  28   7       45.21       79.77     18.11 o 
   0  28   7       36.95       39.25     12.90 o 
   1  28   7       61.96       41.49     13.58 o 
   2  28   7        0.04       -7.64      9.26 o 
  -3  29   7       40.56       40.59     11.42 o 
  -2  29   7      246.44      232.17     29.03 o 
  -1  29   7        2.43        3.05      9.37 o 
   0  29   7        1.50       -7.06      9.41 o 
   1  29   7       49.17       74.61     17.27 o 
   2  29   7       34.65       33.28     14.68 o 
  -3  30   7        1.27       13.15      6.86 o 
  -2  30   7        2.41       17.48      9.98 o 
  -1  30   7      133.16      165.46     25.12 o 
   0  30   7       12.62        0.36     10.08 o 
   1  30   7       39.25       53.90     18.01 o 
  -3  31   7        7.18        9.45      6.10 o 
  -2  31   7       75.99      100.06     19.60 o 
  -1  31   7        1.11       14.04     11.06 o 
   0  31   7       48.77       49.16     15.88 o 
   1  31   7       50.85       72.50     18.53 o 
  -2  32   7      212.71      204.79     29.11 o 
  -1  32   7       98.15      100.86     21.12 o 
   0  32   7       17.76        7.94     10.96 o 
  -1  33   7       27.56       43.48     16.03 o 
  -6   0   8       20.36       17.39      8.41 o 
  -4   0   8        3.57       21.52      7.73 o 
  -2   0   8      793.66      807.50     42.37 o 
   0   0   8      111.59       73.13     15.24 o 
   2   0   8      322.76      317.87     28.46 o 
   4   0   8      227.98      315.11     31.15 o 
  -6   1   8        0.17       -5.02      5.02 o 
  -5   1   8        4.14       -0.59      4.29 o 
  -4   1   8      286.84      301.57     13.87 o 
  -3   1   8      805.83      811.98     24.24 o 
  -2   1   8      248.38      261.86     17.69 o 
  -1   1   8       23.37       11.43      5.55 o 
   0   1   8      389.92      339.14     20.36 o 
   1   1   8      118.80       95.90     12.59 o 
   2   1   8       46.54       65.89     13.10 o 
   3   1   8        2.44        7.67      5.31 o 
   4   1   8       66.53       83.18     12.69 o 
  -6   2   8       15.67       20.57      5.64 o 
  -5   2   8        0.20        7.96      5.24 o 
  -4   2   8      107.64      138.45     19.20 o 
  -3   2   8      282.30      286.43     14.99 o 
  -2   2   8      187.81      176.86     14.94 o 
  -1   2   8       55.92       49.88      9.20 o 
   0   2   8       21.34       14.83      6.44 o 
   1   2   8      185.20      184.83     30.44 o 
   2   2   8      113.95      117.59     13.44 o 
   3   2   8       23.31       28.12      7.86 o 
   4   2   8      211.52      234.43     24.74 o 
  -6   3   8        2.55        6.61      6.33 o 
  -5   3   8       31.70       17.75      6.01 o 
  -4   3   8       77.55       73.68      7.80 o 
  -3   3   8     1204.53     1200.67     29.29 o 
  -2   3   8      158.43      166.20      9.20 o 
  -1   3   8      127.18      110.99     12.36 o 
   0   3   8      361.29      326.20     46.35 o 
   1   3   8      517.16      514.98     30.17 o 
   2   3   8       55.52       56.79     10.86 o 
   3   3   8       16.50        1.62      6.54 o 
   4   3   8       16.02       25.11      8.65 o 
  -6   4   8        1.57        4.18      6.33 o 
  -5   4   8       10.97        9.18      6.36 o 
  -4   4   8        6.77        9.93      5.19 o 
  -3   4   8      209.51      234.06     19.04 o 
  -2   4   8       49.17       51.98      6.63 o 
  -1   4   8      173.75      183.62     27.37 o 
   0   4   8       78.23       54.44     11.25 o 
   1   4   8      748.11      671.72     29.63 o 
   2   4   8      552.78      528.24     26.26 o 
   3   4   8       25.29       17.83      6.60 o 
   4   4   8       66.80       84.37     11.93 o 
  -6   5   8        3.18       10.72      6.40 o 
  -5   5   8       24.84       21.20      6.04 o 
  -4   5   8       59.91       48.79      9.04 o 
  -3   5   8      293.61      301.89     15.02 o 
  -2   5   8      206.23      192.56     11.02 o 
  -1   5   8      192.64      177.48     18.93 o 
   0   5   8      460.88      379.83     54.82 o 
   1   5   8      570.85      559.39     36.62 o 
   2   5   8        3.82       44.83     12.10 o 
   3   5   8       77.48       70.95     10.74 o 
   4   5   8        4.79        5.20      5.25 o 
  -6   6   8       17.75       19.95      6.71 o 
  -5   6   8       79.43       74.06      7.77 o 
  -4   6   8       47.84       51.15      7.39 o 
  -3   6   8      941.36      915.55     25.69 o 
  -2   6   8       37.93       28.24      4.61 o 
  -1   6   8      190.45      167.44     12.00 o 
   0   6   8        1.58       12.66      5.52 o 
   1   6   8      588.13      559.00     27.16 o 
   2   6   8     1303.76     1297.73     40.87 o 
   3   6   8        3.50       -0.05      4.19 o 
   4   6   8       12.36       20.67     13.16 o 
  -6   7   8       16.62        9.97      7.24 o 
  -5   7   8       19.18       28.13      5.88 o 
  -4   7   8       65.30       75.61      8.30 o 
  -3   7   8      120.89      122.84      9.71 o 
  -2   7   8       37.05       29.94      8.40 o 
  -1   7   8      175.19      180.13     12.28 o 
   0   7   8      319.76      346.36     16.03 o 
   1   7   8       78.11       82.30     13.59 o 
   2   7   8      823.77      902.58     34.64 o 
   3   7   8      187.11      166.14     12.40 o 
   4   7   8       21.37       16.94      5.39 o 
  -6   8   8        3.19        3.09      6.38 o 
  -5   8   8       99.94       95.71      8.87 o 
  -4   8   8       50.15       43.42      6.83 o 
  -3   8   8        5.05        0.04      4.09 o 
  -2   8   8      365.13      323.77     19.72 o 
  -1   8   8       74.58       82.56      8.61 o 
   0   8   8       58.54       55.69      7.17 o 
   1   8   8        7.15        7.48      4.69 o 
   2   8   8        0.08       18.67     11.48 o 
   3   8   8       35.69       45.77      7.72 o 
   4   8   8       10.18       12.09      4.57 o 
  -6   9   8        2.14        5.07      6.49 o 
  -5   9   8        1.27        3.30      4.20 o 
  -4   9   8        8.89       10.51      6.51 o 
  -3   9   8      379.65      341.17     15.89 o 
  -2   9   8      422.05      352.34     20.23 o 
  -1   9   8       93.00      106.61      9.55 o 
   0   9   8       61.02       56.47      7.39 o 
   1   9   8       53.11       44.05     10.26 o 
   2   9   8      150.72      142.48     11.30 o 
   3   9   8      283.25      267.04     15.63 o 
   4   9   8        0.34        9.67      6.68 o 
  -6  10   8        8.59       14.11      5.80 o 
  -5  10   8       56.00       57.84      8.79 o 
  -4  10   8       48.41       43.75      6.94 o 
  -3  10   8       80.28       79.85      8.40 o 
  -2  10   8       47.52       35.61      7.18 o 
  -1  10   8        5.32       12.01     12.38 o 
   0  10   8      236.27      248.14     13.79 o 
   1  10   8      259.46      237.40     26.97 o 
   2  10   8      140.76      124.67     10.80 o 
   3  10   8      163.00      150.59     12.26 o 
   4  10   8      114.30      111.75     12.82 o 
  -6  11   8        3.41        2.70      5.00 o 
  -5  11   8        0.38       -1.47      4.10 o 
  -4  11   8       45.61       57.91      8.29 o 
  -3  11   8      472.98      474.45     18.82 o 
  -2  11   8        5.63        3.80      4.82 o 
  -1  11   8       10.43       13.69      5.36 o 
   0  11   8       92.07      103.61      9.36 o 
   1  11   8        4.20       10.04      6.92 o 
   2  11   8       74.24       80.67     21.03 o 
   3  11   8       60.44       55.22      8.05 o 
   4  11   8        3.49       13.13      9.64 o 
  -6  12   8        0.63        5.87      6.56 o 
  -5  12   8        0.83       -6.39      6.39 o 
  -4  12   8      891.02      890.48     27.25 o 
  -3  12   8       42.59       50.28      7.01 o 
  -2  12   8      196.71      170.22     14.06 o 
  -1  12   8        4.61        3.60      5.44 o 
   0  12   8      303.59      298.97     15.09 o 
   1  12   8       73.98       77.43     10.91 o 
   2  12   8      198.17      193.08     28.57 o 
   3  12   8        7.26       10.41      5.70 o 
   4  12   8       91.57      111.03     19.48 o 
  -6  13   8        2.00       12.54      6.25 o 
  -5  13   8        3.57        4.76      9.54 o 
  -4  13   8      223.21      262.50     15.72 o 
  -3  13   8       36.75       45.50      6.37 o 
  -2  13   8       30.18       28.36      6.98 o 
  -1  13   8        0.14        1.19      4.95 o 
   0  13   8      110.72      105.70      9.28 o 
   1  13   8      204.50      200.64     16.54 o 
   2  13   8       46.74       49.01      9.73 o 
   3  13   8       85.30       84.84      9.44 o 
   4  13   8        0.23       -0.79      9.08 o 
  -5  14   8       19.04       12.93     15.68 o 
  -4  14   8       69.87       64.66      7.55 o 
  -3  14   8       18.99       27.34      5.69 o 
  -2  14   8       55.61       59.19     11.13 o 
  -1  14   8        0.65       -3.50      4.65 o 
   0  14   8        5.39        7.27      4.20 o 
   1  14   8      328.16      316.78     29.23 o 
   2  14   8       81.49       66.32     11.88 o 
   3  14   8       19.33       18.28      5.20 o 
   4  14   8       18.75       16.58      9.06 o 
  -5  15   8        0.13        7.98      8.24 o 
  -4  15   8      504.63      549.49     18.58 o 
  -3  15   8       44.75       52.06      7.07 o 
  -2  15   8       65.49       61.57     17.66 o 
  -1  15   8       15.53        9.12      9.65 o 
   0  15   8       49.57       30.23      6.32 o 
   1  15   8       29.49       35.67     13.17 o 
   2  15   8       24.66       32.13      8.65 o 
   3  15   8        4.43        9.12     13.63 o 
  -5  16   8      114.93      137.38     16.01 o 
  -4  16   8      202.99      226.84     12.59 o 
  -3  16   8       10.03       12.81      4.28 o 
  -2  16   8       18.07       24.87      6.91 o 
  -1  16   8       34.52       52.36      8.60 o 
   0  16   8      361.35      368.12     22.12 o 
   1  16   8       58.83       77.16     11.11 o 
   2  16   8        4.35        4.60     10.07 o 
   3  16   8       79.69       68.81     13.19 o 
  -5  17   8       24.85       25.32     18.17 o 
  -4  17   8       80.33       73.17      7.47 o 
  -3  17   8        0.31        2.38      3.30 o 
  -2  17   8       36.17       44.28     13.42 o 
  -1  17   8        0.94        1.61      9.28 o 
   0  17   8      298.82      307.96     20.89 o 
   1  17   8       77.36       90.88     12.43 o 
   2  17   8       47.70       60.39     10.20 o 
   3  17   8        1.12       -8.88      8.88 o 
  -5  18   8        1.78       12.11     12.86 o 
  -4  18   8       59.63       66.77      8.68 o 
  -3  18   8        6.32       11.40      3.95 o 
  -2  18   8        1.26        6.35      3.96 o 
  -1  18   8      204.76      223.37     16.44 o 
   0  18   8       31.21       57.28     15.06 o 
   1  18   8       12.24       15.40      8.84 o 
   2  18   8        0.07        1.07      8.09 o 
   3  18   8       55.50       44.24     12.80 o 
  -5  19   8       65.02      109.99     19.83 o 
  -4  19   8      105.67      123.06     13.60 o 
  -3  19   8        0.28       -0.89      3.91 o 
  -2  19   8       16.81       29.89      6.02 o 
  -1  19   8        0.81        0.30      4.12 o 
   0  19   8       31.06       34.07      8.91 o 
   1  19   8       21.52       17.71      5.24 o 
   2  19   8       71.65       70.27      9.04 o 
   3  19   8       12.61       -6.57      7.38 o 
  -5  20   8       58.80      108.56     21.67 o 
  -4  20   8       23.94       25.28      7.41 o 
  -3  20   8       36.24       39.19      6.05 o 
  -2  20   8        0.13       -1.71      6.84 o 
  -1  20   8      171.84      111.87     13.65 o 
   0  20   8      316.67      324.19     23.01 o 
   1  20   8        0.66        0.31      8.06 o 
   2  20   8        0.02       -5.75      5.75 o 
   3  20   8      103.80       85.19     18.30 o 
  -4  21   8       20.28       30.19      8.66 o 
  -3  21   8       25.41       30.22      6.19 o 
  -2  21   8        2.56        6.90      5.27 o 
  -1  21   8      261.25      345.51     40.81 o 
   0  21   8       10.94       20.94      8.09 o 
   1  21   8       40.54       47.36      7.48 o 
   2  21   8       40.35       35.60      7.91 o 
   3  21   8        9.38        1.94     10.25 o 
  -4  22   8       22.75       15.75      6.34 o 
  -3  22   8        0.00        2.50      3.96 o 
  -2  22   8        1.79        2.68      5.39 o 
  -1  22   8      294.87      313.25     28.98 o 
   0  22   8      325.30      310.41     24.14 o 
   1  22   8       15.40       15.88      6.33 o 
   2  22   8        0.11       13.59      7.11 o 
  -4  23   8        3.75        6.15      5.96 o 
  -3  23   8        3.88        4.05      5.65 o 
  -2  23   8        0.03       -5.45      5.45 o 
  -1  23   8      147.77      171.77     17.07 o 
   0  23   8        8.89        9.76      6.84 o 
   1  23   8        3.04       -1.58      4.50 o 
   2  23   8       60.22       49.38     14.80 o 
  -4  24   8       12.03       22.26     15.82 o 
  -3  24   8        7.64        0.33     10.80 o 
  -2  24   8       38.89       37.79      8.85 o 
  -1  24   8      204.91      238.73     19.75 o 
   0  24   8        2.30       -3.61      5.29 o 
   1  24   8        8.90       10.23      5.76 o 
   2  24   8        0.96       -1.56      8.03 o 
  -4  25   8       13.51        8.32      5.59 o 
  -3  25   8       43.15       43.62     10.67 o 
  -2  25   8        5.16        5.20      6.60 o 
  -1  25   8       27.09       29.79      8.25 o 
   0  25   8        0.62        1.16     10.67 o 
   1  25   8       28.30       23.25     17.21 o 
   2  25   8       30.17       26.45     11.91 o 
  -3  26   8       28.79       37.24     12.41 o 
  -2  26   8       80.52       73.72     11.31 o 
  -1  26   8       38.70       37.74      9.39 o 
   0  26   8        8.19        7.57      9.53 o 
   1  26   8        5.82       12.98      6.82 o 
  -3  27   8        3.01       -1.48      9.95 o 
  -2  27   8       36.77       39.04      9.81 o 
  -1  27   8       36.56       52.43     10.84 o 
   0  27   8       50.82       40.75     13.84 o 
   1  27   8        7.64        6.43     14.50 o 
  -2  28   8      109.66      103.02     20.94 o 
  -1  28   8        1.34      -12.83     12.83 o 
   0  28   8      133.55      151.44     26.32 o 
  -2  29   8       46.94       26.64     12.33 o 
  -1  29   8        2.69        3.40     10.60 o 
   0  29   8        0.00       -3.91      8.99 o 
  -5   0   9        2.00       -5.33     11.90 o 
  -3   0   9        1.05        8.88      7.62 o 
  -1   0   9      361.48      355.67     30.45 o 
   1   0   9       66.89       90.80     17.58 o 
   3   0   9       23.46       25.77     10.65 o 
  -5   1   9       17.38       23.51      5.78 o 
  -4   1   9        1.06        1.97      4.93 o 
  -3   1   9        0.21       10.61      5.78 o 
  -2   1   9     1264.51     1201.14     52.10 o 
  -1   1   9      336.17      270.26     21.85 o 
   0   1   9        2.17       -7.95      9.44 o 
   1   1   9        5.83       12.64      7.22 o 
   2   1   9      873.60      928.24     54.16 o 
   3   1   9      332.93      343.73     30.56 o 
  -5   2   9        2.55        7.26      4.60 o 
  -4   2   9       61.22       63.71      8.00 o 
  -3   2   9      218.39      224.91     14.90 o 
  -2   2   9       35.90       40.07     10.01 o 
  -1   2   9      394.27      342.78     22.71 o 
   0   2   9        1.84      -10.08     15.74 o 
   1   2   9      134.29      166.25     15.90 o 
   2   2   9      532.04      609.82     30.44 o 
   3   2   9        7.95       17.89      8.04 o 
  -5   3   9        0.08       -3.02      4.28 o 
  -4   3   9      166.77      174.86     14.47 o 
  -3   3   9       61.83       65.49      8.91 o 
  -2   3   9      104.74      103.38     10.24 o 
  -1   3   9      340.21      332.83     50.64 o 
   0   3   9       81.44       53.91     20.52 o 
   1   3   9       20.15       17.67      7.60 o 
   2   3   9        0.07       26.77      9.69 o 
   3   3   9        5.34       13.00      7.46 o 
  -5   4   9        0.47        9.68      4.84 o 
  -4   4   9       98.90      100.69     11.19 o 
  -3   4   9       11.09        5.33     12.19 o 
  -2   4   9       79.94       76.36      9.21 o 
  -1   4   9       91.82      100.46     11.41 o 
   0   4   9       21.76       25.42     10.31 o 
   1   4   9        8.03        2.77      5.17 o 
   2   4   9        1.10       12.22      6.64 o 
   3   4   9       25.95       33.77      9.01 o 
  -5   5   9        5.35        2.99      3.87 o 
  -4   5   9      277.23      240.17     19.16 o 
  -3   5   9      150.75      162.41     15.46 o 
  -2   5   9       12.02       13.66      5.80 o 
  -1   5   9      144.61      139.79     20.78 o 
   0   5   9       43.44       44.10      9.04 o 
   1   5   9      121.72      125.87     35.28 o 
   2   5   9        8.70       14.48      8.21 o 
   3   5   9        0.14        0.21     13.23 o 
  -5   6   9        1.50        1.78      4.42 o 
  -4   6   9       90.87       90.34     12.57 o 
  -3   6   9        1.83       -2.12      5.28 o 
  -2   6   9       24.77       17.67      6.12 o 
  -1   6   9       23.50       38.10     10.78 o 
   0   6   9       60.03       57.64     10.68 o 
   1   6   9       69.18       63.58     20.27 o 
   2   6   9      214.38      184.13     23.62 o 
   3   6   9       14.57       21.02     20.89 o 
  -5   7   9       15.58       10.08      5.68 o 
  -4   7   9      666.20      688.55     31.41 o 
  -3   7   9       81.15       77.34     10.95 o 
  -2   7   9        0.57        1.33      4.27 o 
  -1   7   9       58.29       66.15      7.82 o 
   0   7   9       56.05       58.13      7.67 o 
   1   7   9        1.08       -7.11      7.11 o 
   2   7   9        7.58       12.52      7.73 o 
   3   7   9      201.65      208.22     19.12 o 
  -5   8   9        0.34        0.72      6.70 o 
  -4   8   9       40.48       50.81      9.55 o 
  -3   8   9      499.14      483.66     28.13 o 
  -2   8   9      220.84      216.72     17.16 o 
  -1   8   9       11.72       13.20      5.69 o 
   0   8   9       71.16       68.26      8.31 o 
   1   8   9       60.02       52.09     10.30 o 
   2   8   9       10.46        2.17      6.95 o 
   3   8   9       14.59       50.94     10.92 o 
  -5   9   9        2.25        3.01      5.54 o 
  -4   9   9      357.26      325.30     21.99 o 
  -3   9   9      135.52      161.42     25.50 o 
  -2   9   9       58.35       51.24      9.40 o 
  -1   9   9       80.85       76.42     13.33 o 
   0   9   9        1.84        6.58      4.38 o 
   1   9   9       28.11       14.68      9.61 o 
   2   9   9       40.56       38.98      8.90 o 
   3   9   9      111.00      104.45     13.80 o 
  -5  10   9       57.66       79.64      9.64 o 
  -4  10   9       29.92       28.59      8.16 o 
  -3  10   9       57.83       71.78     10.71 o 
  -2  10   9      102.30       83.13     26.88 o 
  -1  10   9       37.69       44.59      7.47 o 
   0  10   9       97.52      114.42     10.42 o 
   1  10   9       24.96       34.55      8.91 o 
   2  10   9       63.40       61.86     11.18 o 
   3  10   9       25.43       12.50     10.84 o 
  -5  11   9       29.45       34.89      7.03 o 
  -4  11   9      215.87      227.66     18.60 o 
  -3  11   9      329.01      324.54     21.44 o 
  -2  11   9        9.96        9.08      5.26 o 
  -1  11   9       68.06       88.81      9.31 o 
   0  11   9        0.52        1.57      5.50 o 
   1  11   9       14.89       19.05      8.26 o 
   2  11   9      104.19      103.42     17.33 o 
   3  11   9       15.29       24.08      7.96 o 
  -5  12   9       18.86       28.72      8.88 o 
  -4  12   9        0.39        2.94      8.95 o 
  -3  12   9      109.28      106.87     13.13 o 
  -2  12   9       24.35       18.40      6.86 o 
  -1  12   9       46.10       19.71      5.36 o 
   0  12   9      117.18      124.79     14.03 o 
   1  12   9      252.46      225.58     19.06 o 
   2  12   9        0.79       -0.36      5.12 o 
   3  12   9       53.47       67.51     11.18 o 
  -5  13   9      264.68      351.43     24.96 o 
  -4  13   9       41.95       57.62      9.84 o 
  -3  13   9      592.13      604.15     29.11 o 
  -2  13   9       27.10       22.42      7.47 o 
  -1  13   9       20.41       11.00      5.17 o 
   0  13   9       71.26       73.54     12.02 o 
   1  13   9      567.06      568.58     37.71 o 
   2  13   9       50.81       62.25     10.80 o 
   3  13   9        3.82        6.27      5.68 o 
  -5  14   9      158.71      189.90     18.74 o 
  -4  14   9       63.62       67.54     13.73 o 
  -3  14   9      216.86      237.64     22.37 o 
  -2  14   9        2.50       12.01      7.40 o 
  -1  14   9       80.21       90.24      9.19 o 
   0  14   9       53.53       56.63      9.83 o 
   1  14   9      224.72      269.64     20.84 o 
   2  14   9        1.51        8.26      6.42 o 
  -4  15   9       22.52       23.33      5.34 o 
  -3  15   9       37.38       35.22      8.16 o 
  -2  15   9      161.72      163.99     15.35 o 
  -1  15   9        0.01        1.63      6.51 o 
   0  15   9        1.28       17.01      7.84 o 
   1  15   9        6.64        8.26      7.14 o 
   2  15   9       19.92       15.50      6.32 o 
  -4  16   9       12.65       16.97      5.18 o 
  -3  16   9        0.97        9.59      7.15 o 
  -2  16   9        0.10       -5.14      5.14 o 
  -1  16   9      105.52      120.42     12.95 o 
   0  16   9       19.12       13.76      9.63 o 
   1  16   9        1.26        2.21      5.32 o 
   2  16   9        0.63       -2.48      5.33 o 
  -4  17   9       15.61       15.47      5.46 o 
  -3  17   9      512.74      519.27     22.55 o 
  -2  17   9      216.37      235.82     27.65 o 
  -1  17   9        8.35        9.43      5.01 o 
   0  17   9        8.21       12.84      7.78 o 
   1  17   9       59.12       53.39     11.33 o 
   2  17   9        0.09       -4.95      4.95 o 
  -4  18   9        3.25        0.85      5.75 o 
  -3  18   9        0.94        5.40      5.92 o 
  -2  18   9        2.89       12.88      6.23 o 
  -1  18   9       14.54        9.52      8.50 o 
   0  18   9      196.22      234.09     20.47 o 
   1  18   9       36.07       27.85     13.80 o 
   2  18   9        0.00       -1.12      4.66 o 
  -4  19   9       37.06       58.49     21.85 o 
  -3  19   9      248.99      232.74     15.41 o 
  -2  19   9      296.25      294.95     17.22 o 
  -1  19   9       79.20       88.90     12.78 o 
   0  19   9       57.92       73.22     18.72 o 
   1  19   9      148.66      158.07     13.34 o 
   2  19   9        0.00       -2.96      4.70 o 
  -4  20   9      234.99      244.16     28.46 o 
  -3  20   9       16.69       28.92      6.08 o 
  -2  20   9       13.10        9.51      5.53 o 
  -1  20   9        2.86       -0.55      5.90 o 
   0  20   9        5.45        1.63      5.11 o 
   1  20   9        1.69       16.92      6.50 o 
  -3  21   9       75.22       72.45     11.14 o 
  -2  21   9       86.30       91.24     12.60 o 
  -1  21   9      100.37       99.05     13.47 o 
   0  21   9        8.14        7.50      5.33 o 
   1  21   9        8.34       20.49      6.59 o 
  -3  22   9       11.45        1.71      8.86 o 
  -2  22   9       17.55       23.66      7.46 o 
  -1  22   9       41.19       34.08      8.48 o 
   0  22   9       75.45       90.66     15.60 o 
   1  22   9      126.09      136.42     13.04 o 
  -3  23   9       14.44       25.87     11.92 o 
  -2  23   9       54.34       56.34     10.90 o 
  -1  23   9       64.28       72.20     26.89 o 
   0  23   9       76.33      110.20     12.04 o 
  -2  24   9       15.26        8.10     11.87 o 
  -1  24   9        7.45       19.47      7.05 o 
   0  24   9       22.00       73.52     21.70 o 
  -1  25   9       29.65       29.79      8.54 o 
  -4   0  10       22.09       28.04      9.19 o 
  -2   0  10        1.74        0.39      7.26 o 
   0   0  10       25.88       12.91      7.02 o 
   2   0  10        7.77       13.38     12.08 o 
  -4   1  10      106.39       93.01      9.53 o 
  -3   1  10        8.86       17.85      5.61 o 
  -2   1  10       54.29       57.72     17.60 o 
  -1   1  10        0.72       -5.18      8.47 o 
   0   1  10       91.31       56.68     24.83 o 
   1   1  10        2.73        8.40      5.29 o 
   2   1  10       21.28       26.67      8.49 o 
  -4   2  10       28.96       41.24      7.39 o 
  -3   2  10        2.04        4.68      5.18 o 
  -2   2  10        0.26       -3.32      4.99 o 
  -1   2  10       19.11       14.42     24.61 o 
   0   2  10        1.92        8.27      6.21 o 
   1   2  10        0.01        2.42      5.28 o 
   2   2  10       37.59       36.60      9.18 o 
  -4   3  10       35.64       29.57      5.96 o 
  -3   3  10      343.08      349.10     18.94 o 
  -2   3  10        5.12        9.17      4.68 o 
  -1   3  10       88.68       82.34      9.22 o 
   0   3  10       12.50       10.03      6.23 o 
   1   3  10        0.25        0.36      5.89 o 
   2   3  10       74.21       89.67     13.36 o 
  -4   4  10        0.12        7.79      4.58 o 
  -3   4  10        3.32       10.37      6.01 o 
  -2   4  10      153.59      141.23     12.47 o 
  -1   4  10      214.97      166.33     13.10 o 
   0   4  10       10.77        9.32      6.82 o 
   1   4  10        0.89       -6.25      6.25 o 
   2   4  10       14.19       18.77     12.59 o 
  -4   5  10        2.00        1.60      5.72 o 
  -3   5  10      208.46      217.94     15.25 o 
  -2   5  10      196.96      216.97     15.14 o 
  -1   5  10       51.64       67.30      8.58 o 
   0   5  10       14.83        5.25      5.10 o 
   1   5  10        8.55       13.76      8.24 o 
   2   5  10      146.94      160.76     17.35 o 
  -4   6  10        0.27       20.79      7.53 o 
  -3   6  10        0.91        5.46     12.21 o 
  -2   6  10        5.40       10.72      4.78 o 
  -1   6  10        1.50       -1.03      4.86 o 
   0   6  10        4.31       10.80      6.05 o 
   1   6  10        8.15        9.47      6.90 o 
   2   6  10        0.80       24.09      8.88 o 
  -4   7  10        9.20       13.04      6.73 o 
  -3   7  10      241.87      241.49     16.36 o 
  -2   7  10      344.60      359.94     19.12 o 
  -1   7  10       13.62       12.15      4.97 o 
   0   7  10       58.62       53.27      9.68 o 
   1   7  10        9.21        0.52      6.01 o 
   2   7  10       56.68       70.40     12.01 o 
  -4   8  10        0.36        1.28      8.16 o 
  -3   8  10        4.94       11.68      9.63 o 
  -2   8  10      164.93      177.10     14.07 o 
  -1   8  10        0.68       -4.24      4.43 o 
   0   8  10       20.84       11.77      7.30 o 
   1   8  10       18.44       40.61     10.00 o 
   2   8  10       29.03       42.78     11.28 o 
  -4   9  10       22.76       34.62      9.45 o 
  -3   9  10        1.51        4.63      7.20 o 
  -2   9  10       86.85       97.56     15.52 o 
  -1   9  10        2.74       13.52      5.79 o 
   0   9  10      113.43      158.50     16.17 o 
   1   9  10       86.16       79.51     13.13 o 
   2   9  10      187.43      216.67     20.43 o 
  -4  10  10       77.08       82.44     11.77 o 
  -3  10  10       13.28        6.66     15.03 o 
  -2  10  10      156.37      153.80     13.04 o 
  -1  10  10        9.33       11.42      4.90 o 
   0  10  10        3.14        4.18      6.43 o 
   1  10  10       40.53       63.69     11.38 o 
  -4  11  10       16.43       16.29      7.46 o 
  -3  11  10      122.57      134.52     15.01 o 
  -2  11  10      102.20       99.77     10.91 o 
  -1  11  10        0.00        1.47      3.92 o 
   0  
